# Supplementary material for: Small cardamom genome: development and utilization of microsatellite markers from a draft genome sequence of Elettaria cardamomum Maton
Source: Front Plant Sci. 2023 May 10;14:1161499. doi: 10.3389/fpls.2023.1161499 (PMC10206324; doi:10.3389/fpls.2023.1161499)
Supplement: Supplementary file 2 [file Table_1.xlsx]

## Sheet: Supplementary Table 1 
SUPPLEMENTARY TABLE 1 The 246 primers designed for wet lab. validation of identified SSR markers in cardamom genome.
Primer ID	Repeat_type	Forward_primer	Tm	Reverse_primer	Tm	Amplicon size (bp)
			(℃)		(℃)
EC1	(TG)20	CTTTGGTTGTATAGGAAATG	50.01	TATGCTGCTAACTCTTTCTC	50.032	338
EC2	(TG)19	GCTGTGGTAATGTTAATTTC	49.944	TCTCAACATTTTCTTCAGAT	49.686	271
EC3	(TG)18	GTTATGTACGGATAAGCAAC	49.993	GCAAATAATGAAAGAGAAAA	50.027	210
EC4	(TG)18	ATAAATTAGAATTCGCTGTG	49.94	TATGGCCTTGTAATAGATGT	49.895	225
EC5	(TG)17	ACTTGTCCGTGATACTTATG	50.073	AGAAGCAAAGGAAGAATATC	50.494	315
EC6	(TG)17	TGTAAGTTTCTGTTTACCGT	50.057	CATATTGACTCGTGGATTAT	49.99	308
EC7	(TG)16	CTTGGATGTAGTTTCACAAT	50.022	CTCTCAATGCTAATTCCTAA	49.928	300
EC8	(TG)15	ATACAAACCATTAAAACCAA	49.972	AACAATATTGGCACATAGTC	50.09	123
EC9	(TG)15	AATACATGTTTAAAAACCCA	49.972	AATTTCTATCCAGCAATGTA	50.033	183
EC10	(TG)15	ATTGATTTCCACTGTATTTT	48.839	TTTTTGATTAGGAAATTTTG	50.051	292
EC11	(TG)15	TGGCATCATAAACTCTATTT	50.033	ACATTGTCACATGAATCTCT	49.891	233
EC12	(TG)14	TGTAAATATCCTTTTCTGGA	50.017	TGTCAAGGATACTTTCTCAC	49.977	241
EC13	(TG)14	GCCAATTTAATCTTTTGATA	49.943	TTAATCAAGACACCTGCTAT	49.982	277
EC14	(TG)14	ATTCATTTGAACATAAGCAC	50.231	AGCATGATATTACACCAAAC	50.09	269
EC15	(TG)13	TATATTGAAAGGACCATCAG	50.165	TAGCATATTGTTTGAATCCT	50.033	310
EC16	(TG)13	TCAAACTAAAGATCTGAGGA	49.92	GATCATGGGTAAGTTCATTA	49.94	345
EC17	(TG)13	ATTCACAAATCTGAGCTAAA	50.123	GCTCAACAACTTCAATAAAT	49.618	344
EC18	(TG)13	GGCACTAGTAAAACTTGGTA	49.834	GTAAGTTATCACCCAATCAA	50.073	325
EC19	(TG)13	CAACTTTACCATTGCGT	49.963	GCCATCAAATAGTTATCAAG	50.033	102
EC20	(TG)13	CCACTAAATTAAATGACGAC	49.977	AAAATTCATATTGTTACCGA	50.027	334
EC21	(TG)13	CGTTAGAGATTTAAGCTTTG	49.965	TATCGCAATTAGAACTTTTC	50.074	148
EC22	(TG)13	AAATTGAGAAATGAAACTCA	49.882	TCCTGTTCTAAGTGTCTCTG	50.162	288
EC23	(TC)19	CTTTTTGTTTCCTTGTCTTA	49.954	AAGAAAGCATTTAGAAAACA	49.705	102
EC24	(TC)18	TAAGTTTGTATTTTTGAGGG	49.871	CTCTACATCGTCTATGCAAT	50.327	304
EC25	(TC)17	GGAGTGATAAAACACTACCA	50.022	CTCGTATTGTTTCAGAAAAG	50.286	240
EC26	(TC)17	CTTCCTCTCCTCCTATAAAA	50.554	ACAAGAAACCAATAGCTAAA	49.57	163
EC27	(TC)17	TTTGTTTGTTTTAGGAACAT	50.058	TGCAACAACACACTTAGATA	50.011	288
EC28	(TC)17	GTTCTCGTAATTTCAATGTC	49.705	CCAATCAAACTTCATAAAAC	49.928	273
EC29	(TC)16	ATACAGAGTAGGCAATTGAA	49.982	GCTTGAGAATACTACCAAAA	49.84	349
EC30	(TC)16	AGTCGCTCCCGTTCC	55.209	GCTAAAATCAATTCAGAAAA	50.027	295
EC31	(TC)16	GATTTGGAGGGTAGGAG	49.815	GTCACTCTCTTCCTCTTCTC	50.295	214
EC32	(TC)15	ATAGCATAGTTGATGTGCTT	49.999	TCCTGTATGTTCTTTAGCAT	49.982	302
EC33	(TC)15	ATATTAATGTTTGCTAACCG	49.982	AAATCACAAAGCAAAATAAG	50.019	340
EC34	(TC)15	ATTGACTATTTCATGTTTGC	50.231	TAAGAAACCAAAATAGATGG	49.743	289
EC35	(TC)14	ATTTATACTATCGCTGTTGC	49.956	GAAACGAGAAAGAGGAAG	49.666	206
EC36	(TC)14	GAAGAAAAACACATAAGCAC	50.032	ACGAACAAATGAAGACATAC	49.988	278
EC37	(TC)14	TGACAGCGTATGTGTATTTA	50.116	AAATCATATTCATTCAAACC	49.168	313
EC38	(TC)14	ATTGTCTGACATTCTCACAT	49.891	GTGGCATCACTTTTTACTAC	49.892	343
EC39	(TC)14	CTCAGTGTTGACGTCTCTAT	49.974	TTTAATGTGTGTGTGTGTGT	50.119	333
EC40	(TC)14	AAGCGTTATTTATTTCAGTG	50.066	TCTCATAGTGAGTTACAGCC	50.23	122
EC41	(TC)14	CAAGTTACTTCTTCGGTTTA	50.002	CCAGCTTTTGAGATTAGATA	49.928	274
EC42	(TC)14	GCGTCGCCTATCCTA	50.815	CAAGAAGAAATTTTGAAAGA	49.961	347
EC43	(TC)14	TTTCTAGTTCATTATCTCCG	49.741	AGTTCACTAGCTATCTCCCT	49.853	308
EC44	(TC)14	CAAGTAGTTGAAAAAGTTGG	50.228	AGGTTCGTTACCGAGTAG	50.064	332
EC45	(TC)14	AAGAAGAACAAGGAGGATAG	50.301	CATTAAATAGATGGATCTCG	49.935	262
EC46	(TC)14	TATGGTTAATTGCATTCTCT	50.033	TGTTCTAACATCTTGAATCC	50.03	298
EC47	(TC)14	TAGATGAAGACTGAGAATGC	50.24	CGACAAAAGAAAGTACAGAC	50.014	271
EC48	(TC)14	CCAAACTTTTTATTATCCAC	49.267	ACATTGAAGTGTGTTGAGAT	50.037	176
EC49	(TC)14	TGAACTTCAATTTCTTGTTT	50.016	TTTGTTTATCGGACTTCTTA	50.329	333
EC50	(TC)14	TGTTAAATTATTGGATCACC	50.122	CTCCAACTTAACTGATGAAG	49.912	108
EC51	(TC)14	CATTAACCAATTCTCATAGC	50.033	GGTGATTACTGACTGAGAGA	49.773	113
EC52	(TC)14	AAAGAGTATGATGAGTGACG	50.029	AACAAACAAATGACAGAAAC	50.073	300
EC53	(TC)14	ATCAAACGAGGGAGAAC	50.251	ACTAGTTATAGGGGACTGCT	49.899	102
EC54	(TC)13	ATGTGAGAAGATACAAGTGC	49.994	AGTAACACGAGTGTGATTTC	49.933	170
EC55	(TC)13	CTCTTTGTATTTGTGACCAT	50.022	TAGAGCCTGTTTAAATGAAG	50.058	235
EC56	(TC)13	CGAGAAGATAGTTTTTCGTA	50.058	AAATTAACTGCTTTTGTCAG	49.97	280
EC57	(TC)13	TTCTCGTTAACGTTTTTATC	50.019	ATCTTGCTAGATCTGATGTG	50.091	294
EC58	(TC)13	AACAGTTACGTTTCTTCTCA	50.014	GAAAGAAAGCTTTATCATCA	49.846	270
EC59	(TC)13	TAAGAAAATTATCCGAGTCA	50.202	CGAGGTCTACACTAGATACG	50.014	272
EC60	(TC)13	ATCAAGAGAAACAAAAGACA	49.826	GAATAATTGGGACAAGAAAT	50.894	338
EC61	(TC)13	ATTTGACAAAAGAAAGTTGA	50.016	GATAAAAGATGTCAAGACCA	50.03	100
EC62	(TC)13	TTAGTAAAAGAACCTGACCA	50.098	GGATTTCAATCTTTTACACA	50.214	161
EC63	(TC)13	CCTCATCTCTCAATTCATAA	50.125	AAAGTTCAAAGTACAAACCA	50.008	260
EC64	(TC)13	GATGTCTCTATTGCAAATGT	50.048	AAGAGAAACTTCCTCCTCTA	49.976	308
EC65	(TC)13	ATTGTGCGTATGAATAATTT	50.042	GTAAAATCGAGAAAACTTGA	49.791	212
EC66	(TC)13	CTTAAAATTGGGCTAAATAC	49.007	AGAAAAACAAGGAAAGAACT	50.066	332
EC67	(TC)13	AATAATAAACACAAAACCCA	49.972	CGCAGGAGATATAGAAACTA	49.977	256
EC68	(TC)13	GATAGCATACTGTTGATCGT	50.099	TGTTTAATTTTCTGGCTTAC	50.019	301
EC69	(TC)13	GTGAATGTATTTCGACTGTT	49.988	GAGAGCATACTCTTTGATTG	49.937	249
EC70	(TC)13	CAAAATAAAAGTGATAAGGC	49.628	CAGTGTCTTGATTTTTGATT	50.166	341
EC71	(TA)15	GCCTAATAATGCATAGAAAA	50.166	GAAAAATAAGATATCGAGCA	49.947	102
EC72	(TA)14	GCCCAGGATATCAAAA	49.437	CAAGTCAAATTTAATATGGG	50.058	280
EC73	(TA)14	GATTGGTTCAATTAACGTC	50.329	CAAAGGACAACTTTGATTAC	49.875	264
EC74	(TA)13	TCCTTATAGATTTAAGGGGT	49.983	GCGTATAATAACAAAATCCT	49.083	166
EC75	(TA)13	GGGCGCGTATATTATG	50.547	CAACTTTTTAATCAGCTCC	50.115	161
EC76	(TA)13	CCTTAATGGTTCTCTGAAA	50.251	CATAAAATCATGTTAGAGGC	50.033	114
EC77	(TA)13	TCACTTGTAAAGTAGGTGTGT	49.821	TATCCCAAATTAATCTTTCA	50.066	275
EC78	(TA)13	GAAGCTGAAATTCACTAAAA	49.977	ATAGCACTGTTTAACCTCAA	50.115	296
EC79	(TA)12	GCTAATTGTAAACTGAGCAT	49.856	TAATGCAGGAAGTTATGTGT	50.742	175
EC80	(TA)12	TACCATGGCGTAGAAGATA	51.669	ATTGTCTAGAGGTAAATCCC	49.994	220
EC81	(TA)12	TTATTGAATGTTTATTGGGT	49.845	CGCCTATCCTAAGAAAAC	50.024	198
EC82	(TA)12	CTCATGTTACAAGGTTTCAT	50.022	AGCACCTCTTATTCTTTCTC	50.455	110
EC83	(GT)17	GTACATATGGGTTGATTGAC	49.996	ACAAGCTAATGATCTTGGTA	49.982	306
EC84	(GT)15	CTTCAGTCCATCTTTTGATA	50.26	GTTTGAAGGTATAGCATCTG	49.982	212
EC85	(GT)14	TTGACACTAAAGACCCTAAA	50.098	ACAATAATAGAGGCTTCCTT	50.082	346
EC86	(GT)13	GCATGATACCACTAACAAAT	50.09	AGAGTGTTGCAAAATAAAAG	49.97	208
EC87	(GT)13	CCTAATAAGGCAATAAGTGA	49.972	ATTTAAACAAAACAAATTGC	49.982	189
EC88	(GT)13	GACCGAATTCTAGTCAAAAT	51.046	GTTGATTTTGAGGTGCTC	51.138	250
EC89	(GA)18	GAAAATCAGTGGATTGATAA	50.082	AGATTTTGGAATCTCTCTTT	49.808	342
EC90	(GA)18	GTGCTACGCTGTACTTTTAT	50.034	TTAAGGAATAGCTGAAATTG	50.105	341
EC91	(GA)18	AAAATTATTTCCTCTTCTTT	47.147	GACAAATTGGCAAGTAGTAG	50.115	297
EC92	(GA)17	TCTAATGATAGCTTGATCGT	50.04	AGTAGCTGATACAGAATTGC	49.665	219
EC93	(GA)16	AAATGCTTCCATATAACTCA	50.033	TAATTGCAAAGAGGAATAAG	50.105	296
EC94	(GA)16	ACTAACTGTTTTCGTGGTTA	50.057	ATTCTTTGAAGTGTTGACTG	50.117	127
EC95	(GA)16	TCTTTCTTTCTCCCTAGAAT	50.026	TGTTTCAATCAAATACATCA	49.672	253
EC96	(GA)16	AAGCCCATCTAATTAAAGTT	50.247	CTGTCCTTTGTTTACTCTTG	50.048	336
EC97	(GA)16	AAGATTGCACTGAGTCTTTA	50.073	GACGAGATCTCTCCAGC	50.849	192
EC98	(GA)16	CTGTATTAATTTTAAACGCC	49.851	CTTCGTGCTTAAGTTGTACT	49.968	258
EC99	(GA)15	AAACTGCTTGCTTGAGAT	50.697	CCAATATAACGTACCAAAAC	50.019	173
EC100	(GA)15	CCTAATAAGGCAATAAGTGA	49.972	ATTTAAACAAAACAAATTGC	49.982	189
EC101	(GA)15	GGAGGGTGAGATAGTAATTT	49.994	GTGAATTTCTAGGGTTTTG	49.732	207
EC102	(GA)15	GATATGATGATCCTTTTGTG	50.236	TGTTCTACTATTTAGCTGCC	50.074	138
EC103	(GA)14	CAGTGATACGGTCAGATATT	49.937	ATGAGGTATAGAGAAGGAGC	50.188	278
EC104	(GA)14	CTACTTGGCTACCCTGTT	50.064	CTGCCGTAGAAGTAAATAAG	49.832	258
EC105	(GA)14	GTCGTTGGCTTAACTAATAA	50.066	TTCAATTAACGTCTTCTCAT	49.932	298
EC106	(GA)14	AACTTTCTTGTGATGAAAAA	50.016	CTGTTAGAAGTATTCGCATT	49.889	260
EC107	(GA)13	ACATCTCTAGTAATCGCTCA	49.988	AAGGTCAAAATTACGTACAA	50.106	305
EC108	(GA)13	GACATAAACAAGAACAAAGC	50.032	TTTCTCCAAAAATTGTGTAT	49.928	339
EC109	(GA)13	ATTATGTAAAATGTTTTCGC	49.905	GTGCTTAGGATATCAAAACT	48.751	247
EC110	(GA)13	AAACTATAGCTCCATGAACA	49.982	CTTTACTTCCTTCTCCTCTC	49.976	257
EC111	(GA)13	CTAGCCTTCTTAGACAACAA	50.008	TAATCTTGGTTGTGTTCTTT	49.875	180
EC112	(GA)13	AACTACAGGAGTATGACACG	50.021	CTCCAACATCAATATGACTT	49.885	185
EC113	(GA)13	TCCTCTGAAGCTGATTTAC	50.231	TCAAAATTCAAGAGAAAAGA	50.246	333
EC114	(GA)13	TGATCAATTAATTTTCGATT	50.034	ACCTACTAACCAATAGGGAC	49.986	300
EC115	(GA)13	ATTTATAGTGGAACAGACGA	49.791	CAGACCGTTTTCAATAATAG	50.193	303
EC116	(GA)13	GGCCGTGATTATTAAAGT	50.132	AGGAAGAAGTATCTGAGAGC	50.283	260
EC117	(CT)18	CATAATTGCTAAAAAGGAAG	49.837	CCTAGCCTAAAAACACTTTA	49.525	236
EC118	(CT)17	ATTTTAAATGGCAATAAATG	49.984	AAGAAAGTGAGTGTGTGTGT	50.128	279
EC119	(CT)17	AATTTCTACGAGGAGATGAT	50.466	GTCATGTATCGAAATGACTT	49.849	281
EC120	(CT)17	CATCTATTGCTTGCTTATCT	49.944	GTATTTGCATTTACACCTTC	49.944	318
EC121	(CT)17	ATAAAGGAAATCGATGAAG	49.373	TTTTATTGGAGCAGATACAC	50.451	270
EC122	(CT)17	ATCTGCATGTGTTTATTTTC	50.231	TAACACTGCATACAAGAACA	50.011	310
EC123	(CT)17	ACTCAACAGGAGCTTATACA	49.929	GGCTGACAAGAAAAGAAA	51.177	124
EC124	(CT)17	GTGCAGAAAAGAACAATAAT	49.618	AATACCAAAGCTCATCTACA	49.982	272
EC125	(CT)16	ACGATTGATGTTGATAGTGT	50.143	AGGCTTAATGGTCTAAAGAT	50.082	331
EC126	(CT)16	AATTTGGACGTTTGTTTC	50.766	CATTTAATTACCAGCTCATC	50.033	116
EC127	(CT)16	CTCCACCTTGTAATTTAATG	50.01	TGCTAAATCCTTCAGTTTT	50.115	234
EC128	(CT)16	CATATAAGGATGAGGACTGA	49.979	GCTTATCAACTAACTGATGG	49.982	346
EC129	(CT)16	GATAGAAAATCCCATCTCC	50.916	TAGTTACTTGATGTAAGCCC	49.702	336
EC130	(CT)15	ATTATAGTAATTACCGCTGC	49.309	CTTTATCGATGACAAGGTC	50.379	314
EC131	(CT)15	CAATTAATTTTGGCTATGTT	49.936	AATAGTAGTGATGTGGTTGC	50.039	144
EC132	(CT)15	GTGGTGTTTTCGAGAGTAA	50.972	AAGAAGAAGAAGGACAAAAT	49.938	311
EC133	(CT)15	TGTGATTACTGACTAAGGCT	49.929	TAAGGAACCTGATTTACAGA	49.966	219
EC134	(CT)15	GTACTGCCCATATTAAACAG	50.025	AGTTACAAATACTGGTGTGG	50.014	324
EC135	(CT)15	AAATTGGGAGCTTATCTACT	50.082	GGCACACTACATACTCAAAT	50.039	225
EC136	(CT)15	CATATTACGTCGAGATTTTC	50.033	GTTATTGAGGATGAGTTCAA	50.03	316
EC137	(CT)15	ACTTACAGATGATGAAGACG	50.029	CAAATTACTATAAAGAGCGG	49.884	219
EC138	(CT)15	TCTTTTGATACTTTTGTCGT	50.065	CAAACTAAACTAACGCTCAC	50.43	104
EC139	(CT)15	TCAAAGGAAATAACTTTTTG	50.004	CTTTTTATTCAAATCCAAGA	49.877	147
EC140	(CT)14	CATTTAGGATAGTCTTTTGC	49.439	CTGACATTAAACGAATCAAT	50.263	120
EC141	(CT)14	GTAAATGTCAATTGGAAAAG	49.928	CTTCTAACGTGACAAAAACT	49.729	173
EC142	(CT)14	AACAAAATGAGTCAAACAAC	50.073	AACATGAGAAATGACAGAAG	49.977	199
EC143	(CT)14	AATTCGAGGGAACTACTATT	49.903	GTACAGCAGATCGTGTAGAT	50.047	264
EC144	(CT)14	GCAAGGAAAAGTCGTG	50.238	CTTGTTCAAGATTTGTGACT	50.117	209
EC145	(CT)14	TTTCTCACTGAGGACTAGC	50.181	CTGGTAATAATGGGTAATTG	49.925	306
EC146	(CT)13	ATATAGGCTCATAGCTTTCC	50.622	CCTCTTTTTGTTGTTAAAGA	49.954	220
EC147	(CT)13	CAAGACATGAAATGGATAAT	49.94	TTTGAGTTCTCAAGGCA	50.451	206
EC148	(CT)13	TAATCAACCCATTTTAACAC	50.25	AAATTTCATTTTGATGGATA	49.851	339
EC149	(CT)13	ACTACTGTTTGTTGCATTTT	50.024	AATTATTTCCCACCAGC	50.54	261
EC150	(CT)13	TTATTTTTCCAAAGAAAATG	50.051	CCATTGGTTGAGAAGATAG	50.413	220
EC151	(CT)13	CGTATTAAAGAAGGGAAGTC	50.953	ACAATATTTAAAGTCCACGA	49.977	320
EC152	(CT)13	TAGCAAATGTAAGCTCTCTC	50.032	ACAGAGCTGTGTAAAGAATG	50.366	103
EC153	(CT)13	CTTCCTTCTAGGGAAACTAT	49.622	TGAATAAATACTTCCTGGAG	49.553	297
EC154	(CT)13	TTGTTTTGTTTCTCTTCAAT	50.016	ACAACTAAAGATCACCACAG	49.969	140
EC155	(CT)13	AATGGTGGTCCTAAATCTAT	50.312	ATGTGAATGTTACTCTCAGC	49.994	140
EC156	(CT)13	TATCACGCAGCATAAAAC	50.436	TAGAACATTTATTGGTAGCC	49.758	326
EC157	(CA)15	CCCTTAATTTCCTTAAACTT	49.971	TGTCTGTTCTTTTCTTTTTC	49.684	283
EC158	(CA)14	CTCCTAACATATTCATGAGC	49.848	AAAGGTGTATATTAGCCACA	50.025	217
EC159	(CA)14	TTTAAGGATGTTGATGTTGT	50.503	TCACCCTATTCCAGTATCTA	49.689	347
EC160	(CA)13	TTCAGTCTTGTTTTTGATTT	50.016	CCAGATTGTGTTGATTACTT	50.022	146
EC161	(CA)13	ATGTTAGTTGTAATCGATGG	50.123	GGTGTGCATTATATTGAGTT	50.09	283
EC162	(AT)17	TCAAGGATTGAGCTATAGTG	50.503	ATGCATTCCTACTTACTGTG	50.267	252
EC163	(AT)14	GTTAGTAGGTGCAGGTATTG	49.975	AGGTTGCTGTGAGATATAAA	49.982	147
EC164	(AT)13	AGCATACATACATACATACATACA	49.574	TCAGTTATATGCTCTCCCTA	50.073	335
EC165	(AT)13	TTTTCTTTCAAGTGTTCATT	50.016	AGAACAGATGCCATAAAATA	50.033	329
EC166	(AG)24	TCACTAACACAAGATTCCTT	49.68	ATATATCATTGCTACATGCC	50.244	320
EC167	(AG)19	CAAATTTTGACTTTTTCCTA	50.004	CATCTCAATACCACTTTCAT	49.885	184
EC168	(AG)18	ACTAAACGAGTGATACCTGA	49.733	CTCTCCCTCAATTTCTTAAT	50.343	190
EC169	(AG)17	CCACGACTTTAATCTACTTG	50.147	AGAAACCAAGAAAAGAACTC	50.349	299
EC170	(AG)17	CATGACTAGCATAGAAGAGC	50.184	AAATTTCTCTTCCTCTTTTC	49.674	334
EC171	(AG)17	TAACTACTTAGGTCCCATGA	49.825	AGTTTTGTATATCGTTTCCA	49.977	349
EC172	(AG)17	ATCAAAGCATACTCTCTCAA	49.937	AGAGATTTTCTTCCTGTTTT	49.938	207
EC173	(AG)16	TTGATTTCAGAATCTCAGAC	49.985	CCACTGAAGCTTTAAAGTAA	50.185	151
EC174	(AG)16	GTGATTATTATGGAAGTGGA	49.94	CAGGTACTTAGCATATCATTT	49.056	289
EC175	(AG)16	CAGTAAAAAGTGGACAAGAG	50.048	AGAGGAGGGATAGATCTTAG	49.294	200
EC176	(AG)16	GAAGGTGAGATAGGTTTAGG	50.622	AGTCAATATCACAAGTACGC	50.234	107
EC177	(AG)16	TGTATTTCGGTTTAAAATTC	49.89	AGTTGGATCCGATCTTC	50.101	291
EC178	(AG)16	AAATCAATAAGAAAATGCAG	49.893	AGTGACAAACAACAGAAGAG	50.064	143
EC179	(AG)16	CAATAAAAAGCAAGAAAGAG	49.918	AGCTCTAACCTAACCAGAGT	49.984	275
EC180	(AG)15	AATTGGTTGAATTGATAGTG	50.073	GTCAAAATCTAGTCGTCGT	49.985	338
EC181	(AG)15	ATGAATGGTGTTTAGAGTTG	50.022	TCAATGATGCATAACAATTA	49.98	327
EC182	(AG)15	ATATACTAGTGAACCACGGA	49.649	CAAAATCTCTCCTTTTCTCT	50.438	313
EC183	(AG)15	TAATGTAATCATCAATGCAA	49.98	TGAGTTTTACTGTCCAGAAC	50.117	158
EC184	(AG)15	TGTCCACTAGTGAGGAATAG	50.064	ACTCCCTTTCTCTTTTTCTA	50.153	291
EC185	(AG)15	TACCAAATCGAATATCAAAT	49.899	CTTTTATTTCTTTTCTGCTG	49.918	334
EC186	(AG)14	AGGCTTCTTTCTACCACTAT	50.034	CACTTTGCTACTTGAATCTC	50.073	322
EC187	(AG)14	GAATCTTGTATGATGCTTGT	50.048	TGTATCCGTTCAAATAACTT	49.977	298
EC188	(AG)14	GTTTTAAAAAGCCCAATAAT	50.814	AGAATAGGAAGACGAGGAG	50.949	300
EC189	(AG)14	TTAAAGTAAAACACCCAAAG	49.996	GACTGGTTGTAAGTATGGAA	50.022	333
EC190	(AG)14	TCAAAAGACAGCAACTTTAC	50.681	TTATGCTTATCCAGATCAAT	49.902	193
EC191	(AG)14	AGGGACGTAGATAGATTACC	50.042	AATATATTTTCTGAATGCGA	50.263	304
EC192	(AG)14	TGTTCCTAGAAGCATAACAT	49.982	TTGCTTCCTAAAATCTATTG	50.105	322
EC193	(AG)14	CAAAAACGACCTAGTTAAAG	49.732	GACGATCAATTAAACCTCTA	49.518	222
EC194	(AG)14	AGGGGTCTATACAAACAATA	48.927	GGAACAGTAGGAAGAAGAAT	50.082	350
EC195	(AG)14	ATCAAATAAATGGAATGAAA	49.851	AAATTTCAGGTCTTACCG	50.065	339
EC196	(AG)14	AAATATTAAAAACACGTTCG	50.059	TTCAGACTTTGAACTCAACT	49.767	186
EC197	(AG)14	TTAATTCTCCCATTGTCTAA	50.017	AATTACATTATGGCTTGAG	47.743	280
EC198	(AG)14	ATTACGTATCATTCCAAAAA	50.027	ACGACTTCCTTCTTTCTATT	49.986	308
EC199	(AG)13	ACAGAAATTTGGACATAAAA	49.928	GTAGTATGCTAACCTTGTGC	50.131	328
EC200	(AG)13	GGTTACAGTGTAGATCGAAG	49.733	TAATATTTCTGAGCAGGTGT	49.982	326
EC201	(AG)13	TAAAATTAATCGAGCTGAAC	50.074	TCGTTTAAGGACTTTATTTG	50.051	190
EC202	(AG)13	GCATAGCATAGAATGTTTTC	50.187	ATTGTAAGACAAATGTCCAG	50.022	228
EC203	(AG)13	GAAGTGGAACATTGATTAGA	50.03	GATACTAACATGACGGTGAC	50.143	267
EC204	(AG)13	TACAATCCGAAGAGAGAGTA	49.971	CATGAAGAATATCTATCCCA	50.032	340
EC205	(AG)13	TATGCACTCAAACACAATTA	50.065	ATCTCTAGCAACTAGGGTTT	50.034	292
EC206	(AG)13	TAGTTTCTGGAATTCAGTTG	50.393	GACTCTATCCAAACTCACAA	49.977	121
EC207	(AG)13	ACACAGAATATTACCACAGC	50.039	GGTTAAGTGATGAATCAAGA	50.03	184
EC208	(AG)13	AAATCGAATAAATGAACTGA	49.984	GTCTTCCTCTGGAGACC	49.42	270
EC209	(AG)13	CGATGAATACTTAAAACACC	49.977	ACTTGAAGCAAAATAAACAG	49.97	340
EC210	(AG)13	GATTCGCAAATATTACAAAC	50.176	CATAATTTCATAGCTAACCG	50.462	292
EC211	(AG)13	TTAGAGAGCAGGTAGAAATG	49.875	AGATGTCTCTAACGACGAG	50.028	322
EC212	(AC)18	GAATAACCATCTGTCAGAAA	50.03	ACAAACGATAGAAGAAATTG	49.653	347
EC213	(AC)15	CAGCTAAAATATTGTCATCC	50.033	AAAACAGAAGACATAGGACA	49.68	250
EC214	(AC)15	ACTCAATACAACTTGGTGTC	49.731	GTATTTTCATAAATGGCAAC	49.995	132
EC215	(AC)15	TATACCTGTCATGGCCC	52.164	TATCTCGATATTGAAATGCT	50.09	236
EC216	(AC)14	TCTTTGAAAGCAAAAATATC	50.027	CTTAAAGGATAAATGGCATA	50.02	274
EC217	(AC)14	AAGGACAGTGAAATCTACAA	49.68	TGTAACATTTATCCAAGGAC	50.073	334
EC218	(AC)14	AGCTCATTGTATTCTTTTCA	50.123	ATCCTAGAGTCGAGCTAAAT	50.09	338
EC219	(AC)13	TTGACTTTTGAGTACGATTT	50.065	ACCCCCTAGTGACAATATAC	50.592	230
EC220	(AC)13	GTCAAGATCAGAAACAAAGA	50.126	GGAAACCTACTTGTCGTAAT	51.031	168
EC221	(AC)13	GTTAGCATCAGGCTACTAGA	49.892	AGCTAATTTTCTCTCCTTGT	50.169	348
EC222	(AC)13	ATTAGTTTCAATGTCACCAG	50.022	TTTGACCTTAGTTATTACGC	50.066	284
EC223	(AC)13	TAAGTTTGACTGAAGGACAC	50.117	TTCTAGGAACTTGAGTGAGA	49.863	260
EC224	(AC)13	AACTCTAAATCCCAAAAACT	49.981	TTCTACGTCTACGAGGTATC	49.506	173
EC225	(AC)13	AATCGTAGTTGTGTTCATTC	49.988	GTAGTTGATAAATCATGGGA	49.94	253
EC226	(AC)13	CATAGATTCATCCACCTTAG	49.689	TCTGCCTTACACATAAGAAT	49.982	307
EC227	(TTG)10	ATTTACACCTATTTTTCCCT	49.9	ATAGTGCAGTCTCAAAAAGA	50.073	208
EC228	(TTC)14	CATACAATGGACTCAAATCT	49.885	ATAGTGAAATACCAGAAGCA	49.982	204
EC229	(TTC)12	AATGAAACATGTCAAGAGAG	49.977	AACATTTCTATGATGAATGG	49.94	332
EC230	(TTA)11	AAATGGACATATGAATCTTG	49.94	TTAGGTTTAGGGTTACCTTT	50.223	293
EC231	(TCT)21	GGACAAAGGTATAGCCG	51.286	TATAACTTCCAACTGACACC	50.022	284
EC232	(TCT)14	ACCAATTGAAATGTGATTAG	50.073	CGAAAATACTTATTGTCCAC	49.977	244
EC233	(TAT)15	TTGTAATTTGGGTAAATGAT	49.845	TCAATCCACAACTCTCTATC	49.834	202
EC234	(GAA)14	GAGAATTGCCTTTTGTAATA	49.893	CTTTCCACATAGTTCAGTGT	49.969	195
EC235	(GAA)13	GCTATTGTACGGAAGATAAA	49.94	AGATCAAACGCTGTAATTT	49.941	289
EC236	(CTT)15	AGATTGAACACTAATTGGAA	49.74	GAAGAAGATGATGATGAGAA	49.841	305
EC237	(CTT)13	GTCAACAATCTCTCTGGAA	50.609	CAGCCAAGTAGAAATCTAAA	50.058	230
EC238	(AGA)15	TTGACAGGTAACTTGATTTC	50.166	GGATCTTTTAACCCTATTTC	49.906	335
EC239	(AGA)14	GAAGAAAAGAAGAAGAAGAA	48.211	GGTAAAATCTGATTCAACAA	50.214	125
EC240	(AGA)13	CCAATTCACTTGGTTATATT	49.389	ATTAATGAAGATGAAGCAGA	49.99	269
EC241	(AAT)14	CATCTCAAAACTAATCGAAC	49.932	GTAAAATGATGATGAAGAGC	49.762	348
EC242	(AAT)11	CCTAAGTGAGAATAGCTTCA	49.875	AATTATCTCTCTTCCCAGAT	49.537	240
EC243	(AAG)13	AACAAAAGGGAGAAAGTTAT	49.981	TGATCTACCAGTATTTCCAC	49.885	257
EC244	(AAG)11	TAATTGTATCATGAGCAACA	49.926	TACCCTGTCAAAATTCTCTA	49.966	294
EC245	(AAG)11	TACCTTCGTACTTCCAATAG	49.736	GTAGATGAAATCCCAGTACA	49.885	282
EC246	(AAC)11	GTTCATATTCATCTTCTTGC	49.762	ACCTAGTGGATAAGACTTGG	50.91	329

## Sheet: Supplementary Table 2
SUPPLEMENTARY TABLE 2 K-mer distribution statistics.
Kmer size	Estimated Genome Length	Uniq %	Duplication %	Error rate
16	1301672621	36.3	3.53	0.0782
19	1262922022	64.9	3.95	0.104
21	1262782720	72.5	4.3	0.0988
23	1278928990	76.1	4.38	0.0923
25	1273483396	78.1	4.34	0.0858

## Sheet: Supplementary Table 3
SUPPLEMENTARY TABLE 3 The presence and completeness of universally conserved single-copy genes in cardamom assembly with Arabidopsis thaliana genome (BUSCO).
Complete BUSCOs (C)	989
Complete and single-copy BUSCOs (S)	983
Complete and duplicated BUSCOs (D)	6
Fragmented BUSCOs (F)	112
Missing BUSCOs (M)	274

## Sheet: Supplementary Table 4
SUPPLEMENTARY TABLE 4 Genome annotation for the cardamom genome. The table provides details for genes mapped with the Uniprot database with the putative protein names and the GO and KEGG pathway annotation for the mapped genes.
Genes	sseqid	Entry	Protein names	Gene names	Organism	EC number	Gene ontology IDs	Gene ontology (GO)	Gene ontology (biological process)	Gene ontology (cellular component)	Gene ontology (molecular function)	Cross-reference (KEGG)	Cross-reference(KO)	KEGG-Pathways
Ecar_00000003	XP_008790211.1	UPI0004E59126	probable E3 ubiquitin-protein ligase ARI2 isoform X2	LOC103707484	Phoenix dactylifera (Date palm)	-	-	-	-	-	-	-	-	-
Ecar_00000006	RWW84582.1	-	-	-	-	-	-	-	-	-	-	-	K13511	Glycerophospholipid metabolism;
Ecar_00000008	XP_030941667.1	UPI001243F83F	secreted RxLR effector protein 161-like	LOC115966602	Quercus lobata (Valley oak)	-	-	-	-	-	-	-	-	-
Ecar_00000009	XP_018678693.1	UPI0005121FBC	protein HOTHEAD-like isoform X2;protein HOTHEAD-like	LOC103979668	Musa acuminata subsp. malaccensis (Wild banana) (Musa malaccensis)	-	-	-	-	-	-	-	K15403	Cutin, suberine and wax biosynthesis;
Ecar_00000010	RWW27749.1	A0A444FYP9	GMC_OxRdtase_N domain-containing protein	GW17_00007802	Ensete ventricosum (Abyssinian banana) (Musa ensete)	-	GO:0016021; GO:0016614; GO:0050660	integral component of membrane [GO:0016021]; flavin adenine dinucleotide binding [GO:0050660]; oxidoreductase activity, acting on CH-OH group of donors [GO:0016614]	-	integral component of membrane [GO:0016021]	flavin adenine dinucleotide binding [GO:0050660]; oxidoreductase activity, acting on CH-OH group of donors [GO:0016614]	-	-	-
Ecar_00000013	XP_010923191.1	A0A6I9RA92	ABC transporter G family member 10-like	LOC105046327	Elaeis guineensis var. tenera (Oil palm)	-	GO:0005524; GO:0016021; GO:0042626	integral component of membrane [GO:0016021]; ATP binding [GO:0005524]; ATPase-coupled transmembrane transporter activity [GO:0042626]	-	integral component of membrane [GO:0016021]	ATPase-coupled transmembrane transporter activity [GO:0042626]; ATP binding [GO:0005524]	egu:105046327;	-	-
Ecar_00000018	XP_009410848.1	M0TKE5	Uncharacterized protein	103992743	Musa acuminata subsp. malaccensis (Wild banana) (Musa malaccensis)	-	GO:0003677; GO:0005739; GO:0006352; GO:0009553; GO:0009658; GO:0010114; GO:0010207; GO:0010218; GO:0016987; GO:0045893; GO:0071472; GO:0071483	mitochondrion [GO:0005739]; DNA binding [GO:0003677]; sigma factor activity [GO:0016987]; cellular response to blue light [GO:0071483]; cellular response to salt stress [GO:0071472]; chloroplast organization [GO:0009658]; DNA-templated transcription, initiation [GO:0006352]; embryo sac development [GO:0009553]; photosystem II assembly [GO:0010207]; positive regulation of transcription, DNA-templa…	cellular response to blue light [GO:0071483]; cellular response to salt stress [GO:0071472]; chloroplast organization [GO:0009658]; DNA-templated transcription, initiation [GO:0006352]; embryo sac development [GO:0009553]; photosystem II assembly [GO:0010207]; positive regulation of transcription, DNA-templated [GO:0045893]; response to far red light [GO:0010218]; response to red light [GO:001011…	mitochondrion [GO:0005739]	DNA binding [GO:0003677]; sigma factor activity [GO:0016987]	mus:103992743;	-	-
Ecar_00000020	RVW26718.1	A0A438CU35	Protein-serine/threonine phosphatase (EC 3.1.3.16)	VvCHDh000993 CK203_101348	Vitis vinifera (Grape)	3.1.3.16	GO:0046872; GO:0106306; GO:0106307	metal ion binding [GO:0046872]; protein serine phosphatase activity [GO:0106306]; protein threonine phosphatase activity [GO:0106307]	-	-	metal ion binding [GO:0046872]; protein serine phosphatase activity [GO:0106306]; protein threonine phosphatase activity [GO:0106307]	-	K17506	-
Ecar_00000022	RLM91367.1	A0A3L6QZ59	Long chain acyl-CoA synthetase 4-like	C2845_PM08G22120	Panicum miliaceum (Proso millet) (Broomcorn millet)	-	-	-	-	-	-	-	-	-
Ecar_00000025	XP_009409059.1	UPI0005122A46	uncharacterized protein LOC103991359 isoform X1;(wild Malaysian banana) hypothetical protein	LOC103991359;GSMUA_44180.1	Musa acuminata subsp. malaccensis (Wild banana) (Musa malaccensis)	-	-	-	-	-	-	-	-	-
Ecar_00000027	XP_009410904.1	UPI000511FB34	probable LRR receptor-like serine/threonine-protein kinase At1g51880;(wild Malaysian banana) hypothetical protein	LOC103992785;GSMUA_27990.1	Musa acuminata subsp. malaccensis (Wild banana) (Musa malaccensis)	-	-	-	-	-	-	-	-	-
Ecar_00000031	XP_009410908.1	UPI00051236AD	GDSL esterase/lipase At4g10955-like isoform X2	LOC103992787	Musa acuminata subsp. malaccensis (Wild banana) (Musa malaccensis)	-	-	-	-	-	-	-	-	-
Ecar_00000033	XP_008793152.1	UPI0004E57CC4	cytochrome b561 and DOMON domain-containing protein At3g61750-like	LOC103709520	Phoenix dactylifera (Date palm)	-	-	-	-	-	-	-	-	-
Ecar_00000035	XP_018684045.1	UPI0008A0B4D2	probable glucuronosyltransferase Os05g0559600	LOC103992795	Musa acuminata subsp. malaccensis (Wild banana) (Musa malaccensis)	-	-	-	-	-	-	-	-	-
Ecar_00000036	THU59466.1	A0A4V4H6C6	Proline iminopeptidase (EC 3.4.11.5)	C4D60_Mb07t02430	Musa balbisiana (Banana)	3.4.11.5	GO:0004177; GO:0005737	cytoplasm [GO:0005737]; aminopeptidase activity [GO:0004177]	-	cytoplasm [GO:0005737]	aminopeptidase activity [GO:0004177]	-	K01259	Metabolic pathways; Arginine and proline metabolism;
Ecar_00000037	XP_009394191.1	M0SJG7	Uncharacterized protein	103979729	Musa acuminata subsp. malaccensis (Wild banana) (Musa malaccensis)	-	GO:0005829; GO:0016618; GO:0030267; GO:0051287	cytosol [GO:0005829]; glyoxylate reductase (NADP+) activity [GO:0030267]; hydroxypyruvate reductase activity [GO:0016618]; NAD binding [GO:0051287]	-	cytosol [GO:0005829]	glyoxylate reductase (NADP+) activity [GO:0030267]; hydroxypyruvate reductase activity [GO:0016618]; NAD binding [GO:0051287]	mus:103979729;	-	-
Ecar_00000039	KAF4381533.1	A0A7J6GF62	Non-specific serine/threonine protein kinase (EC 2.7.11.1)	F8388_021161	Cannabis sativa (Hemp) (Marijuana)	2.7.11.1	-	-	-	-	-	-	-	-
Ecar_00000041	XP_009394193.1	M0SJG5	Uncharacterized protein	103979731	Musa acuminata subsp. malaccensis (Wild banana) (Musa malaccensis)	-	GO:0016021; GO:0022857	integral component of membrane [GO:0016021]; transmembrane transporter activity [GO:0022857]	-	integral component of membrane [GO:0016021]	transmembrane transporter activity [GO:0022857]	mus:103979731;	-	-
Ecar_00000042	RWW16172.1	A0A444F0K7	Uncharacterized protein	GW17_00019953	Ensete ventricosum (Abyssinian banana) (Musa ensete)	-	GO:0016747	transferase activity, transferring acyl groups other than amino-acyl groups [GO:0016747]	-	-	transferase activity, transferring acyl groups other than amino-acyl groups [GO:0016747]	-	-	-
Ecar_00000043	RWW16172.1	A0A444F0K7	Uncharacterized protein	GW17_00019953	Ensete ventricosum (Abyssinian banana) (Musa ensete)	-	GO:0016747	transferase activity, transferring acyl groups other than amino-acyl groups [GO:0016747]	-	-	transferase activity, transferring acyl groups other than amino-acyl groups [GO:0016747]	-	-	-
Ecar_00000059	THU72092.1	A0A4S8KAI5	GB1/RHD3-type G domain-containing protein	C4D60_Mb04t08450	Musa balbisiana (Banana)	-	GO:0005525; GO:0005783; GO:0016020	endoplasmic reticulum [GO:0005783]; membrane [GO:0016020]; GTP binding [GO:0005525]	-	endoplasmic reticulum [GO:0005783]; membrane [GO:0016020]	GTP binding [GO:0005525]	-	-	-
Ecar_00000082	XP_020692354.2	UPI00109F2657	1,2-dihydroxy-3-keto-5-methylthiopentene dioxygenase homolog 2-like	LOC110106716	Dendrobium catenatum	-	-	-	-	-	-	-	-	-
Ecar_00000084	RRT51617.1	A0A426YIY4	Uncharacterized protein (Fragment)	B296_00039853	Ensete ventricosum (Abyssinian banana) (Musa ensete)	-	GO:0010207; GO:0016021	integral component of membrane [GO:0016021]; photosystem II assembly [GO:0010207]	photosystem II assembly [GO:0010207]	integral component of membrane [GO:0016021]	-	-	-	-
Ecar_00000089	RWW23598.1	A0A444FLV6	Uncharacterized protein (Fragment)	GW17_00012150	Ensete ventricosum (Abyssinian banana) (Musa ensete)	-	GO:0003677; GO:0006325	DNA binding [GO:0003677]; chromatin organization [GO:0006325]	chromatin organization [GO:0006325]	-	DNA binding [GO:0003677]	-	-	-
Ecar_00000090	THU51486.1	A0A4V4H4C2	Uncharacterized protein	C4D60_Mb06t31540	Musa balbisiana (Banana)	-	GO:0004066; GO:0006529	asparagine synthase (glutamine-hydrolyzing) activity [GO:0004066]; asparagine biosynthetic process [GO:0006529]	asparagine biosynthetic process [GO:0006529]	-	asparagine synthase (glutamine-hydrolyzing) activity [GO:0004066]	-	-	-
Ecar_00000092	RWW08172.1	A0A444ECU0	J domain-containing protein	GW17_00028402	Ensete ventricosum (Abyssinian banana) (Musa ensete)	-	GO:0016021	integral component of membrane [GO:0016021]	-	integral component of membrane [GO:0016021]	-	-	-	-
Ecar_00000094	THU48105.1	A0A4S8IIF2	Uncharacterized protein	C4D60_Mb09t22710	Musa balbisiana (Banana)	-	GO:0006633; GO:0016021; GO:0016740	integral component of membrane [GO:0016021]; transferase activity [GO:0016740]; fatty acid biosynthetic process [GO:0006633]	fatty acid biosynthetic process [GO:0006633]	integral component of membrane [GO:0016021]	transferase activity [GO:0016740]	-	-	-
Ecar_00000096	XP_009419023.1	UPI0005121072	soluble inorganic pyrophosphatase 6, chloroplastic-like;(wild Malaysian banana) hypothetical protein	LOC103999092;GSMUA_245440.1	Musa acuminata subsp. malaccensis (Wild banana) (Musa malaccensis)	-	-	-	-	-	-	-	K01507	Oxidative phosphorylation;
Ecar_00000099	RRT68802.1	A0A426ZXX6	LOB domain-containing protein	B296_00032150	Ensete ventricosum (Abyssinian banana) (Musa ensete)	-	GO:0007275	multicellular organism development [GO:0007275]	multicellular organism development [GO:0007275]	-	-	-	-	-
Ecar_00000100	RRT68802.1	A0A426ZXX6	LOB domain-containing protein	B296_00032150	Ensete ventricosum (Abyssinian banana) (Musa ensete)	-	GO:0007275	multicellular organism development [GO:0007275]	multicellular organism development [GO:0007275]	-	-	-	-	-
Ecar_00000101	THU51534.1	A0A4S8ITH9	Uncharacterized protein	C4D60_Mb06t32040	Musa balbisiana (Banana)	-	GO:0000781; GO:0000786; GO:0003691; GO:0005730; GO:0006334	chromosome, telomeric region [GO:0000781]; nucleolus [GO:0005730]; nucleosome [GO:0000786]; double-stranded telomeric DNA binding [GO:0003691]; nucleosome assembly [GO:0006334]	nucleosome assembly [GO:0006334]	chromosome, telomeric region [GO:0000781]; nucleolus [GO:0005730]; nucleosome [GO:0000786]	double-stranded telomeric DNA binding [GO:0003691]	-	K09422	-
Ecar_00000102	POO04147.1	A0A2P5G2A9	PSI-K (Photosystem I subunit X)	TorRG33x02_004510	Trema orientale (Charcoal tree) (Celtis orientalis)	-	GO:0009522; GO:0009535; GO:0015979; GO:0016021	chloroplast thylakoid membrane [GO:0009535]; integral component of membrane [GO:0016021]; photosystem I [GO:0009522]; photosynthesis [GO:0015979]	photosynthesis [GO:0015979]	chloroplast thylakoid membrane [GO:0009535]; integral component of membrane [GO:0016021]; photosystem I [GO:0009522]	-	-	-	-
Ecar_00000105	OIV92782.1	A0A4P1QQW4	Ribosomal protein L15	TanjilG_00916	Lupinus angustifolius (Narrow-leaved blue lupine)	-	GO:0003735; GO:0005840; GO:0006412	ribosome [GO:0005840]; structural constituent of ribosome [GO:0003735]; translation [GO:0006412]	translation [GO:0006412]	ribosome [GO:0005840]	structural constituent of ribosome [GO:0003735]	-	-	-
Ecar_00000106	THU48060.1	A0A4S8IIC2	Uncharacterized protein	C4D60_Mb09t22250	Musa balbisiana (Banana)	-	GO:0004672; GO:0005509; GO:0005524	ATP binding [GO:0005524]; calcium ion binding [GO:0005509]; protein kinase activity [GO:0004672]	-	-	ATP binding [GO:0005524]; calcium ion binding [GO:0005509]; protein kinase activity [GO:0004672]	-	-	-
Ecar_00000107	RZC55248.1	A0A4Y7J663	Uncharacterized protein	C5167_014109	Papaver somniferum (Opium poppy)	-	GO:0003723; GO:0003735; GO:0005840; GO:0006412	ribosome [GO:0005840]; RNA binding [GO:0003723]; structural constituent of ribosome [GO:0003735]; translation [GO:0006412]	translation [GO:0006412]	ribosome [GO:0005840]	RNA binding [GO:0003723]; structural constituent of ribosome [GO:0003735]	-	-	-
Ecar_00000109	THU48044.1	A0A4S8IJJ7	FLZ-type domain-containing protein	C4D60_Mb09t22080	Musa balbisiana (Banana)	-	-	-	-	-	-	-	-	-
Ecar_00000111	THU48039.1	A0A4S8IIX4	NAB domain-containing protein	C4D60_Mb09t22020	Musa balbisiana (Banana)	-	GO:0003779; GO:0016021	integral component of membrane [GO:0016021]; actin binding [GO:0003779]	-	integral component of membrane [GO:0016021]	actin binding [GO:0003779]	-	-	-
Ecar_00000115	RYR46222.1	A0A445C5K9	MPN domain-containing protein	Ahy_A07g031978	Arachis hypogaea (Peanut)	-	GO:0005838; GO:0008237; GO:0070122	proteasome regulatory particle [GO:0005838]; isopeptidase activity [GO:0070122]; metallopeptidase activity [GO:0008237]	-	proteasome regulatory particle [GO:0005838]	isopeptidase activity [GO:0070122]; metallopeptidase activity [GO:0008237]	-	K03038	Proteasome;
Ecar_00000116	XP_009417107.1	M0TZ75	Uncharacterized protein	103997570	Musa acuminata subsp. malaccensis (Wild banana) (Musa malaccensis)	-	-	-	-	-	-	mus:103997570;	-	-
Ecar_00000118	-	-	-	-	-	-	-	-	-	-	-	-	K18187	-
Ecar_00000126	OAY84922.1	A0A199W612	Uncharacterized protein	ACMD2_17908	Ananas comosus (Pineapple) (Ananas ananas)	-	GO:0016021	integral component of membrane [GO:0016021]	-	integral component of membrane [GO:0016021]	-	-	-	-
Ecar_00000129	XP_009406529.1	M0TBB1	Uncharacterized protein	103989421	Musa acuminata subsp. malaccensis (Wild banana) (Musa malaccensis)	-	-	-	-	-	-	mus:103989421;	-	-
Ecar_00000130	XP_018674000.1	M0U3E5	Phosphatidate cytidylyltransferase (EC 2.7.7.41)	103998925	Musa acuminata subsp. malaccensis (Wild banana) (Musa malaccensis)	2.7.7.41	GO:0004605; GO:0005789; GO:0016021; GO:0016024	endoplasmic reticulum membrane [GO:0005789]; integral component of membrane [GO:0016021]; phosphatidate cytidylyltransferase activity [GO:0004605]; CDP-diacylglycerol biosynthetic process [GO:0016024]	CDP-diacylglycerol biosynthetic process [GO:0016024]	endoplasmic reticulum membrane [GO:0005789]; integral component of membrane [GO:0016021]	phosphatidate cytidylyltransferase activity [GO:0004605]	-	K00981	Metabolic pathways; Biosynthesis of secondary metabolites; Glycerophospholipid metabolism; Phosphatidylinositol signaling system;
Ecar_00000132	XP_010277529.1	A0A1U8BKW5	putative UDP-rhamnose:rhamnosyltransferase 1	LOC104611937	Nelumbo nucifera (Sacred lotus)	-	GO:0008194	UDP-glycosyltransferase activity [GO:0008194]	-	-	UDP-glycosyltransferase activity [GO:0008194]	nnu:104611937;	-	-
Ecar_00000135	THU48013.1	A0A4S8II70	Galectin domain-containing protein	C4D60_Mb09t21750	Musa balbisiana (Banana)	-	GO:0000139; GO:0006486; GO:0016021; GO:0016758; GO:0030246	Golgi membrane [GO:0000139]; integral component of membrane [GO:0016021]; carbohydrate binding [GO:0030246]; transferase activity, transferring hexosyl groups [GO:0016758]; protein glycosylation [GO:0006486]	protein glycosylation [GO:0006486]	Golgi membrane [GO:0000139]; integral component of membrane [GO:0016021]	carbohydrate binding [GO:0030246]; transferase activity, transferring hexosyl groups [GO:0016758]	-	K20843	-
Ecar_00000139	THU69917.1	A0A4S8K4X9	Uncharacterized protein	C4D60_Mb08t19470	Musa balbisiana (Banana)	-	GO:0005975; GO:0016853; GO:0097367; GO:1901135	carbohydrate derivative binding [GO:0097367]; isomerase activity [GO:0016853]; carbohydrate derivative metabolic process [GO:1901135]; carbohydrate metabolic process [GO:0005975]	carbohydrate derivative metabolic process [GO:1901135]; carbohydrate metabolic process [GO:0005975]	-	carbohydrate derivative binding [GO:0097367]; isomerase activity [GO:0016853]	-	K06041	Metabolic pathways; Lipopolysaccharide biosynthesis;
Ecar_00000141	XP_009417192.1	UPI000511F4E7	probable arabinose 5-phosphate isomerase;(wild Malaysian banana) hypothetical protein	LOC103997630;GSMUA_229430.1	Musa acuminata subsp. malaccensis (Wild banana) (Musa malaccensis)	-	-	-	-	-	-	-	-	-
Ecar_00000148	THU51376.1	A0A4V4H499	Uncharacterized protein	C4D60_Mb06t30380	Musa balbisiana (Banana)	-	-	-	-	-	-	-	-	-
Ecar_00000162	THU74301.1	A0A4S8KGA8	Uncharacterized protein	C4D60_Mb04t31920	Musa balbisiana (Banana)	-	-	-	-	-	-	-	-	-
Ecar_00000171	OIW16343.1	A0A4P1RR89	Purple acid phosphatase (EC 3.1.3.2)	TanjilG_19059	Lupinus angustifolius (Narrow-leaved blue lupine)	3.1.3.2	GO:0003993; GO:0046872	acid phosphatase activity [GO:0003993]; metal ion binding [GO:0046872]	-	-	acid phosphatase activity [GO:0003993]; metal ion binding [GO:0046872]	-	K22390	-
Ecar_00000177	RRT74613.1	A0A427AEE3	Uncharacterized protein	B296_00019199	Ensete ventricosum (Abyssinian banana) (Musa ensete)	-	-	-	-	-	-	-	-	-
Ecar_00000182	XP_009418755.1	UPI0005123742	WD repeat-containing protein 48	LOC103998873	Musa acuminata subsp. malaccensis (Wild banana) (Musa malaccensis)	-	-	-	-	-	-	-	K15361	-
Ecar_00000183	XP_009406494.1	M0TB76	Uncharacterized protein	103989392	Musa acuminata subsp. malaccensis (Wild banana) (Musa malaccensis)	-	-	-	-	-	-	mus:103989392;	-	-
Ecar_00000184	XP_009406494.1	M0TB76	Uncharacterized protein	103989392	Musa acuminata subsp. malaccensis (Wild banana) (Musa malaccensis)	-	-	-	-	-	-	mus:103989392;	-	-
Ecar_00000195	XP_009406650.1	M0TBK9	Uncharacterized protein	103989506	Musa acuminata subsp. malaccensis (Wild banana) (Musa malaccensis)	-	-	-	-	-	-	mus:103989506;	-	-
Ecar_00000197	ERM95885.1	W1NKZ3	Uncharacterized protein	AMTR_s00060p00141650	Amborella trichopoda	-	-	-	-	-	-	-	-	-
Ecar_00000200	XP_009406649.1	UPI00051205EF	mediator of RNA polymerase II transcription subunit 33A-like isoform X1;(wild Malaysian banana) hypothetical protein	LOC103989505;GSMUA_178470.1	Musa acuminata subsp. malaccensis (Wild banana) (Musa malaccensis)	-	-	-	-	-	-	-	-	-
Ecar_00000203	RRT36246.1	A0A444EJD8	Uncharacterized protein	B296_00059200 GW17_00025921	Ensete ventricosum (Abyssinian banana) (Musa ensete)	-	GO:0046872	metal ion binding [GO:0046872]	-	-	metal ion binding [GO:0046872]	-	-	-
Ecar_00000205	XP_019702255.1	A0A6J0PAX7	LOW QUALITY PROTEIN: G-type lectin S-receptor-like serine/threonine-protein kinase LECRK4	LOC105033583	Elaeis guineensis var. tenera (Oil palm)	-	GO:0004672; GO:0005524; GO:0030246	ATP binding [GO:0005524]; carbohydrate binding [GO:0030246]; protein kinase activity [GO:0004672]	-	-	ATP binding [GO:0005524]; carbohydrate binding [GO:0030246]; protein kinase activity [GO:0004672]	egu:105033583;	-	-
Ecar_00000206	XP_019702255.1	A0A6J0PAX7	LOW QUALITY PROTEIN: G-type lectin S-receptor-like serine/threonine-protein kinase LECRK4	LOC105033583	Elaeis guineensis var. tenera (Oil palm)	-	GO:0004672; GO:0005524; GO:0030246	ATP binding [GO:0005524]; carbohydrate binding [GO:0030246]; protein kinase activity [GO:0004672]	-	-	ATP binding [GO:0005524]; carbohydrate binding [GO:0030246]; protein kinase activity [GO:0004672]	egu:105033583;	-	-
Ecar_00000209	XP_019702255.1	A0A6J0PAX7	LOW QUALITY PROTEIN: G-type lectin S-receptor-like serine/threonine-protein kinase LECRK4	LOC105033583	Elaeis guineensis var. tenera (Oil palm)	-	GO:0004672; GO:0005524; GO:0030246	ATP binding [GO:0005524]; carbohydrate binding [GO:0030246]; protein kinase activity [GO:0004672]	-	-	ATP binding [GO:0005524]; carbohydrate binding [GO:0030246]; protein kinase activity [GO:0004672]	egu:105033583;	-	-
Ecar_00000211	XP_020684706.1	UPI0009F60A2A	Synaptotagmin-4;FT-interacting protein 1	SYT4;LOC110101241	Dendrobium catenatum	-	GO:0016021	integral component of membrane [GO:0016021]	-	integral component of membrane [GO:0016021]	-	-	-	-
Ecar_00000215	XP_009419170.1	UPI0005122BAE	FT-interacting protein 1;multiple C2 and transmembrane domain-containing protein 1-like;(wild Malaysian banana) hypothetical protein	LOC103999220;GSMUA_247030.1	Musa acuminata subsp. malaccensis (Wild banana) (Musa malaccensis)	-	-	-	-	-	-	-	-	-
Ecar_00000218	XP_010914003.1	A0A6I9QS23	uncharacterized WD repeat-containing protein C2A9.03	LOC105039522	Elaeis guineensis var. tenera (Oil palm)	-	-	-	-	-	-	egu:105039522;	-	-
Ecar_00000221	XP_018685085.1	UPI0008A0D6FC	uncharacterized membrane protein At3g27390 isoform X1	LOC103996242	Musa acuminata subsp. malaccensis (Wild banana) (Musa malaccensis)	-	-	-	-	-	-	-	-	-
Ecar_00000227	RWW19361.1	A0A444F9Q2	Uncharacterized protein	GW17_00016596	Ensete ventricosum (Abyssinian banana) (Musa ensete)	-	-	-	-	-	-	-	-	-
Ecar_00000231	XP_009406682.1	M0TBP6	RING-type domain-containing protein	103989536	Musa acuminata subsp. malaccensis (Wild banana) (Musa malaccensis)	-	GO:0016021	integral component of membrane [GO:0016021]	-	integral component of membrane [GO:0016021]	-	mus:103989536;	-	-
Ecar_00000235	CCH50976.1	I7K8L3	T4.15 protein	T4.15	Malus x robusta	-	-	-	-	-	-	-	-	-
Ecar_00000238	THU67355.1	A0A4V4H8E1	Uncharacterized protein	C4D60_Mb05t23790	Musa balbisiana (Banana)	-	-	-	-	-	-	-	-	-
Ecar_00000239	RRT42373.1	A0A426XS56	Uncharacterized protein	B296_00044612	Ensete ventricosum (Abyssinian banana) (Musa ensete)	-	GO:0005634; GO:0008270	nucleus [GO:0005634]; zinc ion binding [GO:0008270]	-	nucleus [GO:0005634]	zinc ion binding [GO:0008270]	-	-	-
Ecar_00000242	PSR91882.1	A0A2R6PJ22	Folate-biopterin transporter like	CEY00_Acc29229	Actinidia chinensis var. chinensis (Chinese soft-hair kiwi)	-	GO:0006817; GO:0016021	integral component of membrane [GO:0016021]; phosphate ion transport [GO:0006817]	phosphate ion transport [GO:0006817]	integral component of membrane [GO:0016021]	-	-	-	-
Ecar_00000244	RZS00729.1	-	-	-	-	-	-	-	-	-	-	-	K20782	Other types of O-glycan biosynthesis;
Ecar_00000249	XP_020222364.1	UPI00098DC4BF	chlorophyll a-b binding protein CP24 10A, chloroplastic	LOC109804875	Cajanus cajan (Pigeon pea) (Cajanus indicus)	-	-	-	-	-	-	-	-	-
Ecar_00000251	THU66942.1	A0A4S8JXB3	PORR domain-containing protein	C4D60_Mb05t19480	Musa balbisiana (Banana)	-	-	-	-	-	-	-	-	-
Ecar_00000252	RRT77895.1	A0A427ANV0	PORR domain-containing protein	B296_00025034 GW17_00030150	Ensete ventricosum (Abyssinian banana) (Musa ensete)	-	-	-	-	-	-	-	-	-
Ecar_00000256	XP_009380865.2	UPI0008A0AA9F	protein EXORDIUM-like	LOC103969135	Musa acuminata subsp. malaccensis (Wild banana) (Musa malaccensis)	-	-	-	-	-	-	-	-	-
Ecar_00000260	XP_010241752.1	A0A1U7Z396	bet1-like protein At4g14600	LOC104586279	Nelumbo nucifera (Sacred lotus)	-	GO:0015031; GO:0030173	integral component of Golgi membrane [GO:0030173]; protein transport [GO:0015031]	protein transport [GO:0015031]	integral component of Golgi membrane [GO:0030173]	-	nnu:104586279;	K08505	SNARE interactions in vesicular transport;
Ecar_00000261	XP_009411310.2	UPI0008A0B574	LOW QUALITY PROTEIN: sialyltransferase-like protein 5	LOC103993086	Musa acuminata subsp. malaccensis (Wild banana) (Musa malaccensis)	-	-	-	-	-	-	-	-	-
Ecar_00000262	THU62103.1	A0A4S8JJ46	Uncharacterized protein	C4D60_Mb01t01630	Musa balbisiana (Banana)	-	-	-	-	-	-	-	-	-
Ecar_00000263	XP_009394284.1	UPI000512234C	serine/threonine-protein kinase SMG1-like isoform X3	LOC103979792	Musa acuminata subsp. malaccensis (Wild banana) (Musa malaccensis)	-	-	-	-	-	-	-	K08873	mRNA surveillance pathway;
Ecar_00000264	XP_009394285.1	UPI0005126413	serine/threonine-protein kinase SMG1-like isoform X4	LOC103979792	Musa acuminata subsp. malaccensis (Wild banana) (Musa malaccensis)	-	-	-	-	-	-	-	K08873	mRNA surveillance pathway;
Ecar_00000265	XP_009394285.1	UPI0005126413	serine/threonine-protein kinase SMG1-like isoform X4	LOC103979792	Musa acuminata subsp. malaccensis (Wild banana) (Musa malaccensis)	-	-	-	-	-	-	-	-	-
Ecar_00000267	GER33113.1	A0A5A7PJT9	Serine hydroxymethyltransferase (EC 2.1.2.1)	STAS_09221	Striga asiatica (Asiatic witchweed) (Buchnera asiatica)	2.1.2.1	GO:0004372; GO:0008168; GO:0019264; GO:0030170; GO:0032259; GO:0035999	glycine hydroxymethyltransferase activity [GO:0004372]; methyltransferase activity [GO:0008168]; pyridoxal phosphate binding [GO:0030170]; glycine biosynthetic process from serine [GO:0019264]; methylation [GO:0032259]; tetrahydrofolate interconversion [GO:0035999]	glycine biosynthetic process from serine [GO:0019264]; methylation [GO:0032259]; tetrahydrofolate interconversion [GO:0035999]	-	glycine hydroxymethyltransferase activity [GO:0004372]; methyltransferase activity [GO:0008168]; pyridoxal phosphate binding [GO:0030170]	-	-	-
Ecar_00000269	XP_010909563.1	A0A6I9QJW1	uncharacterized protein LOC105035641	LOC105035641	Elaeis guineensis var. tenera (Oil palm)	-	GO:0016021	integral component of membrane [GO:0016021]	-	integral component of membrane [GO:0016021]	-	egu:105035641;	-	-
Ecar_00000271	KAE7999750.1	A0A5N6QNM0	EngB-type G domain-containing protein	FH972_004150	Carpinus fangiana	-	GO:0005525; GO:0046872	GTP binding [GO:0005525]; metal ion binding [GO:0046872]	-	-	GTP binding [GO:0005525]; metal ion binding [GO:0046872]	-	K03978	-
Ecar_00000273	THU59284.1	A0A4S8JDS8	Growth-regulating factor	C4D60_Mb07t00500	Musa balbisiana (Banana)	-	GO:0005524; GO:0005634; GO:0006351; GO:0006355; GO:0032502	nucleus [GO:0005634]; ATP binding [GO:0005524]; developmental process [GO:0032502]; regulation of transcription, DNA-templated [GO:0006355]; transcription, DNA-templated [GO:0006351]	developmental process [GO:0032502]; regulation of transcription, DNA-templated [GO:0006355]; transcription, DNA-templated [GO:0006351]	nucleus [GO:0005634]	ATP binding [GO:0005524]	-	-	-
Ecar_00000280	XP_009394291.1	UPI00051224BA	AP2-like ethylene-responsive transcription factor ANT	LOC103979800	Musa acuminata subsp. malaccensis (Wild banana) (Musa malaccensis)	-	-	-	-	-	-	-	K09285	-
Ecar_00000282	ERN12294.1	W1PWN1	Tubulin_C domain-containing protein	AMTR_s00025p00025050	Amborella trichopoda	-	GO:0005200; GO:0005525; GO:0005874; GO:0007017	microtubule [GO:0005874]; GTP binding [GO:0005525]; structural constituent of cytoskeleton [GO:0005200]; microtubule-based process [GO:0007017]	microtubule-based process [GO:0007017]	microtubule [GO:0005874]	GTP binding [GO:0005525]; structural constituent of cytoskeleton [GO:0005200]	-	-	-
Ecar_00000283	THU59292.1	A0A4S8JEH5	Uncharacterized protein	C4D60_Mb07t00580	Musa balbisiana (Banana)	-	GO:0003950	NAD+ ADP-ribosyltransferase activity [GO:0003950]	-	-	NAD+ ADP-ribosyltransferase activity [GO:0003950]	-	-	-
Ecar_00000284	XP_010939314.1	A0A6I9S8P0	probable inactive poly [ADP-ribose] polymerase SRO3 isoform X2	LOC105058172	Elaeis guineensis var. tenera (Oil palm)	-	GO:0003950	NAD+ ADP-ribosyltransferase activity [GO:0003950]	-	-	NAD+ ADP-ribosyltransferase activity [GO:0003950]	-	-	-
Ecar_00000286	XP_020257863.1	UPI00098E22B6	LOW QUALITY PROTEIN: probable protein S-acyltransferase 23	LOC109834291	Asparagus officinalis (Garden asparagus)	-	-	-	-	-	-	-	K20032	-
Ecar_00000289	TQD77476.1	A0A540KTC0	Protein kinase domain-containing protein	C1H46_036984	Malus baccata (Siberian crab apple) (Pyrus baccata)	-	GO:0004674; GO:0005524; GO:0016021	integral component of membrane [GO:0016021]; ATP binding [GO:0005524]; protein serine/threonine kinase activity [GO:0004674]	-	integral component of membrane [GO:0016021]	ATP binding [GO:0005524]; protein serine/threonine kinase activity [GO:0004674]	-	-	-
Ecar_00000294	RWW32940.1	A0A444GDI0	Probable 6-phosphogluconolactonase (EC 3.1.1.31) (Fragment)	GW17_00002368	Ensete ventricosum (Abyssinian banana) (Musa ensete)	3.1.1.31	GO:0005975; GO:0006098; GO:0017057	6-phosphogluconolactonase activity [GO:0017057]; carbohydrate metabolic process [GO:0005975]; pentose-phosphate shunt [GO:0006098]	carbohydrate metabolic process [GO:0005975]; pentose-phosphate shunt [GO:0006098]	-	6-phosphogluconolactonase activity [GO:0017057]	-	K01057	Metabolic pathways; Biosynthesis of secondary metabolites; Carbon metabolism; Pentose phosphate pathway;
Ecar_00000297	RWW17420.1	A0A444F470	Uncharacterized protein (Fragment)	GW17_00018646	Ensete ventricosum (Abyssinian banana) (Musa ensete)	-	GO:0005819; GO:0005874; GO:0032147; GO:0060236	microtubule [GO:0005874]; spindle [GO:0005819]; activation of protein kinase activity [GO:0032147]; regulation of mitotic spindle organization [GO:0060236]	activation of protein kinase activity [GO:0032147]; regulation of mitotic spindle organization [GO:0060236]	microtubule [GO:0005874]; spindle [GO:0005819]	-	-	-	-
Ecar_00000303	XP_003562766.1	I1GSR8	Protein kinase domain-containing protein	100822826 BRADI_1g22690v3	Brachypodium distachyon (Purple false brome) (Trachynia distachya)	-	GO:0000307; GO:0004693; GO:0005524; GO:0005634; GO:0006468; GO:0008353; GO:0032968; GO:0070816	cyclin-dependent protein kinase holoenzyme complex [GO:0000307]; nucleus [GO:0005634]; ATP binding [GO:0005524]; cyclin-dependent protein serine/threonine kinase activity [GO:0004693]; RNA polymerase II CTD heptapeptide repeat kinase activity [GO:0008353]; phosphorylation of RNA polymerase II C-terminal domain [GO:0070816]; positive regulation of transcription elongation from RNA polymerase II pr…	phosphorylation of RNA polymerase II C-terminal domain [GO:0070816]; positive regulation of transcription elongation from RNA polymerase II promoter [GO:0032968]; protein phosphorylation [GO:0006468]	cyclin-dependent protein kinase holoenzyme complex [GO:0000307]; nucleus [GO:0005634]	ATP binding [GO:0005524]; cyclin-dependent protein serine/threonine kinase activity [GO:0004693]; RNA polymerase II CTD heptapeptide repeat kinase activity [GO:0008353]	bdi:100822826;	-	-
Ecar_00000304	XP_018678270.1	UPI0008A0CC21	formin-like protein 5 isoform X2	LOC103979840	Musa acuminata subsp. malaccensis (Wild banana) (Musa malaccensis)	-	-	-	-	-	-	-	-	-
Ecar_00000307	XP_026659742.1	-	-	-	-	-	-	-	-	-	-	-	K14961	-
Ecar_00000308	RRT73498.1	A0A427AB88	WD_REPEATS_REGION domain-containing protein	B296_00022613	Ensete ventricosum (Abyssinian banana) (Musa ensete)	-	GO:0016021; GO:0046873	integral component of membrane [GO:0016021]; metal ion transmembrane transporter activity [GO:0046873]	-	integral component of membrane [GO:0016021]	metal ion transmembrane transporter activity [GO:0046873]	-	-	-
Ecar_00000310	THU72603.1	A0A4S8KBW3	Protein-serine/threonine phosphatase (EC 3.1.3.16)	C4D60_Mb04t13940	Musa balbisiana (Banana)	3.1.3.16	GO:0046872; GO:0106306; GO:0106307	metal ion binding [GO:0046872]; protein serine phosphatase activity [GO:0106306]; protein threonine phosphatase activity [GO:0106307]	-	-	metal ion binding [GO:0046872]; protein serine phosphatase activity [GO:0106306]; protein threonine phosphatase activity [GO:0106307]	-	-	-
Ecar_00000311	THU72603.1	A0A4S8KBW3	Protein-serine/threonine phosphatase (EC 3.1.3.16)	C4D60_Mb04t13940	Musa balbisiana (Banana)	3.1.3.16	GO:0046872; GO:0106306; GO:0106307	metal ion binding [GO:0046872]; protein serine phosphatase activity [GO:0106306]; protein threonine phosphatase activity [GO:0106307]	-	-	metal ion binding [GO:0046872]; protein serine phosphatase activity [GO:0106306]; protein threonine phosphatase activity [GO:0106307]	-	-	-
Ecar_00000313	VAH44277.1	A0A446M321	Uncharacterized protein	TRITD_2Bv1G075350	Triticum turgidum subsp. durum (Durum wheat) (Triticum durum)	-	-	-	-	-	-	-	-	-
Ecar_00000314	XP_009394356.1	UPI000511DB1E	F-box protein At3g12350-like;(wild Malaysian banana) hypothetical protein	LOC103979860;GSMUA_187450.1	Musa acuminata subsp. malaccensis (Wild banana) (Musa malaccensis)	-	-	-	-	-	-	-	-	-
Ecar_00000317	XP_009394369.1	UPI000511DDB0	protein indeterminate-domain 1-like;zinc finger protein NUTCRACKER-like	LOC103979867	Musa acuminata subsp. malaccensis (Wild banana) (Musa malaccensis)	-	-	-	-	-	-	-	-	-
Ecar_00000324	THU59396.1	A0A4V6T4D5	C2 domain-containing protein	C4D60_Mb07t01730	Musa balbisiana (Banana)	-	-	-	-	-	-	-	-	-
Ecar_00000325	XP_020102337.1	A0A6P5G3C7	short-chain dehydrogenase TIC 32, chloroplastic isoform X4	LOC109719905	Ananas comosus (Pineapple) (Ananas ananas)	-	GO:0016491	oxidoreductase activity [GO:0016491]	-	-	oxidoreductase activity [GO:0016491]	-	K11153	Metabolic pathways; Biosynthesis of cofactors; Retinol metabolism;
Ecar_00000333	PKU75009.1	A0A2I0WH71	LOB domain-containing protein 41	LBD41 MA16_Dca027123	Dendrobium catenatum	-	GO:0007275; GO:0016021	integral component of membrane [GO:0016021]; multicellular organism development [GO:0007275]	multicellular organism development [GO:0007275]	integral component of membrane [GO:0016021]	-	-	-	-
Ecar_00000334	OVA04983.1	A0A200Q3F3	Alpha/beta hydrolase fold-1	BVC80_1211g47	Macleaya cordata	-	GO:0016787	hydrolase activity [GO:0016787]	-	-	hydrolase activity [GO:0016787]	-	-	-
Ecar_00000336	RRT64969.1	A0A426ZLU9	Usp domain-containing protein (Fragment)	B296_00041427	Ensete ventricosum (Abyssinian banana) (Musa ensete)	-	-	-	-	-	-	-	-	-
Ecar_00000341	XP_018673561.1	UPI0008A0C82D	calmodulin-binding protein 60 D-like isoform X2	LOC103998601	Musa acuminata subsp. malaccensis (Wild banana) (Musa malaccensis)	-	-	-	-	-	-	-	-	-
Ecar_00000344	KZM97884.1	A0A165X6P1	Serine/threonine-protein phosphatase (EC 3.1.3.16)	DCAR_014754	Daucus carota subsp. sativus (Carrot)	3.1.3.16	GO:0106306; GO:0106307	protein serine phosphatase activity [GO:0106306]; protein threonine phosphatase activity [GO:0106307]	-	-	protein serine phosphatase activity [GO:0106306]; protein threonine phosphatase activity [GO:0106307]	-	-	-
Ecar_00000346	THU62224.1	A0A4S8JLE6	Protein kinase domain-containing protein	C4D60_Mb01t02860	Musa balbisiana (Banana)	-	GO:0004672; GO:0005524; GO:0016021	integral component of membrane [GO:0016021]; ATP binding [GO:0005524]; protein kinase activity [GO:0004672]	-	integral component of membrane [GO:0016021]	ATP binding [GO:0005524]; protein kinase activity [GO:0004672]	-	-	-
Ecar_00000348	XP_009394447.1	M0SIV0	Glutathione reductase (GRase) (EC 1.8.1.7)	103979915	Musa acuminata subsp. malaccensis (Wild banana) (Musa malaccensis)	1.8.1.7	GO:0004362; GO:0004791; GO:0005737; GO:0006749; GO:0045454; GO:0050660; GO:0050661	cytoplasm [GO:0005737]; flavin adenine dinucleotide binding [GO:0050660]; glutathione-disulfide reductase activity [GO:0004362]; NADP binding [GO:0050661]; thioredoxin-disulfide reductase activity [GO:0004791]; cell redox homeostasis [GO:0045454]; glutathione metabolic process [GO:0006749]	cell redox homeostasis [GO:0045454]; glutathione metabolic process [GO:0006749]	cytoplasm [GO:0005737]	flavin adenine dinucleotide binding [GO:0050660]; glutathione-disulfide reductase activity [GO:0004362]; NADP binding [GO:0050661]; thioredoxin-disulfide reductase activity [GO:0004791]	mus:103979915;	-	-
Ecar_00000353	XP_024023747.1	UPI000CED349C	ethylene-responsive transcription factor 8	LOC21389211	Morus notabilis	-	-	-	-	-	-	-	K09286	-
Ecar_00000354	XP_024023747.1	UPI000CED349C	ethylene-responsive transcription factor 8	LOC21389211	Morus notabilis	-	-	-	-	-	-	-	K09286	-
Ecar_00000355	XP_009418847.1	UPI000511C40A	IQ domain-containing protein IQM1-like isoform X1	LOC103998942	Musa acuminata subsp. malaccensis (Wild banana) (Musa malaccensis)	-	-	-	-	-	-	-	-	-
Ecar_00000356	RRT52518.1	A0A426YL97	Polyglutamine tract-binding protein 1 (Polyglutamine-binding protein 1)	B296_00035294	Ensete ventricosum (Abyssinian banana) (Musa ensete)	-	GO:0006397; GO:0008380; GO:0016607; GO:0045087	nuclear speck [GO:0016607]; innate immune response [GO:0045087]; mRNA processing [GO:0006397]; RNA splicing [GO:0008380]	innate immune response [GO:0045087]; mRNA processing [GO:0006397]; RNA splicing [GO:0008380]	nuclear speck [GO:0016607]	-	-	K12865	Spliceosome;
Ecar_00000358	XP_009395549.1	UPI000511DDE2	probable ribose-5-phosphate isomerase 2;(wild Malaysian banana) hypothetical protein	LOC103980774;GSMUA_111830.1	Musa acuminata subsp. malaccensis (Wild banana) (Musa malaccensis)	-	-	-	-	-	-	-	-	-
Ecar_00000359	XP_012438243.1	UPI00063A949D	sec-independent protein translocase protein TATC, chloroplastic isoform X1	LOC105764263	Gossypium raimondii (New World cotton)	-	-	-	-	-	-	-	K03118	Protein export;
Ecar_00000362	XP_009418438.1	M0U2E5	Uncharacterized protein	103998639	Musa acuminata subsp. malaccensis (Wild banana) (Musa malaccensis)	-	GO:0005509; GO:0030234	calcium ion binding [GO:0005509]; enzyme regulator activity [GO:0030234]	-	-	calcium ion binding [GO:0005509]; enzyme regulator activity [GO:0030234]	mus:103998639;	-	-
Ecar_00000364	XP_009394492.1	UPI000511BA52	uncharacterized protein LOC103979947 isoform X2	LOC103979947	Musa acuminata subsp. malaccensis (Wild banana) (Musa malaccensis)	-	-	-	-	-	-	-	-	-
Ecar_00000365	RRT82380.1	A0A444GCL2	Uncharacterized protein	B296_00003803 GW17_00002718	Ensete ventricosum (Abyssinian banana) (Musa ensete)	-	GO:0016021	integral component of membrane [GO:0016021]	-	integral component of membrane [GO:0016021]	-	-	K09775	-
Ecar_00000366	XP_009394495.1	M0SIQ6	Uncharacterized protein	103979950	Musa acuminata subsp. malaccensis (Wild banana) (Musa malaccensis)	-	GO:0005887; GO:0009705; GO:0022841; GO:0030322; GO:0071805	integral component of plasma membrane [GO:0005887]; plant-type vacuole membrane [GO:0009705]; potassium ion leak channel activity [GO:0022841]; potassium ion transmembrane transport [GO:0071805]; stabilization of membrane potential [GO:0030322]	potassium ion transmembrane transport [GO:0071805]; stabilization of membrane potential [GO:0030322]	integral component of plasma membrane [GO:0005887]; plant-type vacuole membrane [GO:0009705]	potassium ion leak channel activity [GO:0022841]	mus:103979950;	K05389	-
Ecar_00000368	XP_018679528.1	UPI0008A0C5DC	zinc finger BED domain-containing protein RICESLEEPER 1-like isoform X2	LOC103979953	Musa acuminata subsp. malaccensis (Wild banana) (Musa malaccensis)	-	-	-	-	-	-	-	-	-
Ecar_00000371	XP_009418469.1	UPI00051253F2	E3 ubiquitin-protein ligase At1g63170-like isoform X2	LOC103998660	Musa acuminata subsp. malaccensis (Wild banana) (Musa malaccensis)	-	-	-	-	-	-	-	-	-
Ecar_00000374	THU62281.1	A0A4S8JJT5	Uncharacterized protein	C4D60_Mb01t03470	Musa balbisiana (Banana)	-	GO:0016021	integral component of membrane [GO:0016021]	-	integral component of membrane [GO:0016021]	-	-	-	-
Ecar_00000375	XP_009394675.1	UPI000511C321	putative receptor-like protein kinase At3g47110	LOC103980116	Musa acuminata subsp. malaccensis (Wild banana) (Musa malaccensis)	-	-	-	-	-	-	-	-	-
Ecar_00000377	XP_018673490.1	UPI0008A0F6F1	LRR receptor-like serine/threonine-protein kinase FLS2	LOC103998957	Musa acuminata subsp. malaccensis (Wild banana) (Musa malaccensis)	-	-	-	-	-	-	-	-	-
Ecar_00000378	RRT66520.1	A0A426ZRE8	Uncharacterized protein	B296_00008717	Ensete ventricosum (Abyssinian banana) (Musa ensete)	-	-	-	-	-	-	-	-	-
Ecar_00000381	RRT72761.1	A0A427A970	Uncharacterized protein	B296_00020261 GW17_00007168	Ensete ventricosum (Abyssinian banana) (Musa ensete)	-	-	-	-	-	-	-	-	-
Ecar_00000382	XP_018680240.1	UPI0008A0CC73	probable polygalacturonase At1g80170	LOC103981576	Musa acuminata subsp. malaccensis (Wild banana) (Musa malaccensis)	-	-	-	-	-	-	-	-	-
Ecar_00000385	THU62277.1	A0A4S8JJJ2	LRRNT_2 domain-containing protein	C4D60_Mb01t03430	Musa balbisiana (Banana)	-	GO:0016021	integral component of membrane [GO:0016021]	-	integral component of membrane [GO:0016021]	-	-	-	-
Ecar_00000386	XP_018686913.1	UPI0008A0A665	receptor-like protein 12	LOC103998959	Musa acuminata subsp. malaccensis (Wild banana) (Musa malaccensis)	-	-	-	-	-	-	-	-	-
Ecar_00000388	XP_028762496.1	UPI0010A3603C	protein LOL1 isoform X1	LOC114720923	Prosopis alba	-	-	-	-	-	-	-	-	-
Ecar_00000389	XP_009392773.1	UPI0005122978	uncharacterized protein LOC103978646 isoform X1	LOC103978646	Musa acuminata subsp. malaccensis (Wild banana) (Musa malaccensis)	-	-	-	-	-	-	-	-	-
Ecar_00000391	RZR76254.1	-	-	-	-	-	-	-	-	-	-	-	K09419	-
Ecar_00000394	THU72482.1	A0A4S8KBJ8	Uncharacterized protein	C4D60_Mb04t12600	Musa balbisiana (Banana)	-	-	-	-	-	-	-	-	-
Ecar_00000396	XP_008806070.1	-	-	-	-	-	-	-	-	-	-	-	K14495	Plant hormone signal transduction;
Ecar_00000401	KJB30532.1	A0A0D2ND13	HATPase_c domain-containing protein	B456_005G148100	Gossypium raimondii (New World cotton)	-	GO:0005524; GO:0006457; GO:0016887; GO:0051082	ATP binding [GO:0005524]; ATPase activity [GO:0016887]; unfolded protein binding [GO:0051082]; protein folding [GO:0006457]	protein folding [GO:0006457]	-	ATPase activity [GO:0016887]; ATP binding [GO:0005524]; unfolded protein binding [GO:0051082]	-	K09487	Protein processing in endoplasmic reticulum; PI3K-Akt signaling pathway;
Ecar_00000403	RRT63178.1	A0A426ZGU0	C3H1-type domain-containing protein	B296_00019177	Ensete ventricosum (Abyssinian banana) (Musa ensete)	-	GO:0003677; GO:0046872	DNA binding [GO:0003677]; metal ion binding [GO:0046872]	-	-	DNA binding [GO:0003677]; metal ion binding [GO:0046872]	-	-	-
Ecar_00000404	XP_009418534.1	UPI000511C1E3	protein ABHD17C-like;(wild Malaysian banana) hypothetical protein	LOC103998705;GSMUA_241840.1	Musa acuminata subsp. malaccensis (Wild banana) (Musa malaccensis)	-	-	-	-	-	-	-	-	-
Ecar_00000406	XP_023881590.1	UPI000CE1DC12	phosphatidylinositol/phosphatidylcholine transfer protein SFH2-like isoform X2	LOC111993969	Quercus suber (Cork oak)	-	-	-	-	-	-	-	-	-
Ecar_00000409	THU62328.1	A0A4S8JJQ0	Glyco_trans_2-like domain-containing protein	C4D60_Mb01t03970	Musa balbisiana (Banana)	-	GO:0000139; GO:0016021; GO:0071555	Golgi membrane [GO:0000139]; integral component of membrane [GO:0016021]; cell wall organization [GO:0071555]	cell wall organization [GO:0071555]	Golgi membrane [GO:0000139]; integral component of membrane [GO:0016021]	-	-	-	-
Ecar_00000410	THU62329.1	A0A4S8JL03	D-3-phosphoglycerate dehydrogenase (EC 1.1.1.95)	C4D60_Mb01t03980	Musa balbisiana (Banana)	1.1.1.95	GO:0004617; GO:0006564; GO:0051287	NAD binding [GO:0051287]; phosphoglycerate dehydrogenase activity [GO:0004617]; L-serine biosynthetic process [GO:0006564]	L-serine biosynthetic process [GO:0006564]	-	NAD binding [GO:0051287]; phosphoglycerate dehydrogenase activity [GO:0004617]	-	K00058	Metabolic pathways; Biosynthesis of secondary metabolites; Carbon metabolism; Biosynthesis of amino acids; Methane metabolism; Glycine, serine and threonine metabolism; Cysteine and methionine metabolism;
Ecar_00000411	XP_009418543.1	UPI00051219A7	D-3-phosphoglycerate dehydrogenase 3, chloroplastic-like	LOC103998714	Musa acuminata subsp. malaccensis (Wild banana) (Musa malaccensis)	-	-	-	-	-	-	-	-	-
Ecar_00000414	THU62332.1	E1UHG6	MHD domain-containing protein	C4D60_Mb01t04010 MbP036B13g030	Musa balbisiana (Banana)	-	-	-	-	-	-	-	-	-
Ecar_00000416	XP_009418550.1	M0U2P9	Uncharacterized protein	103998721	Musa acuminata subsp. malaccensis (Wild banana) (Musa malaccensis)	-	-	-	-	-	-	mus:103998721;	-	-
Ecar_00000432	XP_018686986.1	UPI0008A0F634	type I inositol polyphosphate 5-phosphatase 2-like	LOC103998979	Musa acuminata subsp. malaccensis (Wild banana) (Musa malaccensis)	-	-	-	-	-	-	-	K24221	Metabolic pathways; Inositol phosphate metabolism;
Ecar_00000433	XP_018686986.1	UPI0008A0F634	type I inositol polyphosphate 5-phosphatase 2-like	LOC103998979	Musa acuminata subsp. malaccensis (Wild banana) (Musa malaccensis)	-	-	-	-	-	-	-	-	-
Ecar_00000437	XP_009418615.1	UPI000511E89C	uncharacterized protein LOC103998762;(wild Malaysian banana) hypothetical protein	LOC103998762;GSMUA_242540.1	Musa acuminata subsp. malaccensis (Wild banana) (Musa malaccensis)	-	-	-	-	-	-	-	-	-
Ecar_00000439	RRT53128.1	A0A426YN36	Uncharacterized protein	B296_00048242	Ensete ventricosum (Abyssinian banana) (Musa ensete)	-	GO:0008171; GO:0032259; GO:0046983	O-methyltransferase activity [GO:0008171]; protein dimerization activity [GO:0046983]; methylation [GO:0032259]	methylation [GO:0032259]	-	O-methyltransferase activity [GO:0008171]; protein dimerization activity [GO:0046983]	-	K13066	Metabolic pathways; Biosynthesis of secondary metabolites; Tryptophan metabolism; Phenylpropanoid biosynthesis;
Ecar_00000441	XP_009392797.1	M0SIB3	Uncharacterized protein	103978658	Musa acuminata subsp. malaccensis (Wild banana) (Musa malaccensis)	-	GO:0008171; GO:0008757; GO:0019438; GO:0032259; GO:0046983	O-methyltransferase activity [GO:0008171]; protein dimerization activity [GO:0046983]; S-adenosylmethionine-dependent methyltransferase activity [GO:0008757]; aromatic compound biosynthetic process [GO:0019438]; methylation [GO:0032259]	aromatic compound biosynthetic process [GO:0019438]; methylation [GO:0032259]	-	O-methyltransferase activity [GO:0008171]; protein dimerization activity [GO:0046983]; S-adenosylmethionine-dependent methyltransferase activity [GO:0008757]	mus:103978658;	K13066	Metabolic pathways; Biosynthesis of secondary metabolites; Tryptophan metabolism; Phenylpropanoid biosynthesis;
Ecar_00000443	RZS17967.1	-	-	-	-	-	-	-	-	-	-	-	K13066	Metabolic pathways; Biosynthesis of secondary metabolites; Tryptophan metabolism; Phenylpropanoid biosynthesis;
Ecar_00000447	XP_010911221.2	A0A6I9QKJ7	uncharacterized protein LOC105037228	LOC105037228	Elaeis guineensis var. tenera (Oil palm)	-	-	-	-	-	-	egu:105037228;	-	-
Ecar_00000457	XP_009418656.1	UPI0005122F96	DEAD-box ATP-dependent RNA helicase 2;(wild Malaysian banana) hypothetical protein	LOC103998796;GSMUA_242890.1	Musa acuminata subsp. malaccensis (Wild banana) (Musa malaccensis)	-	-	-	-	-	-	-	K13025	Spliceosome; RNA transport; mRNA surveillance pathway;
Ecar_00000460	XP_009392839.1	UPI000511C888	protein HUA2-LIKE 1-like;HUA2-like protein 1	LOC103978681	Musa acuminata subsp. malaccensis (Wild banana) (Musa malaccensis)	-	-	-	-	-	-	-	-	-
Ecar_00000463	RWV98508.1	A0A444DK48	Uncharacterized protein	GW17_00038639	Ensete ventricosum (Abyssinian banana) (Musa ensete)	-	-	-	-	-	-	-	-	-
Ecar_00000467	XP_008809398.1	UPI0004E56F35	probable prolyl 4-hydroxylase 3 isoform X2	LOC103721115;LOC120103916	Phoenix dactylifera (Date palm)	-	-	-	-	-	-	-	K00472	Metabolic pathways; Arginine and proline metabolism;
Ecar_00000471	RRT64076.1	A0A426ZJA7	Uncharacterized protein	B296_00036686	Ensete ventricosum (Abyssinian banana) (Musa ensete)	-	-	-	-	-	-	-	K20724	-
Ecar_00000474	THU52609.1	A0A4S8IVS8	Signal recognition particle subunit SRP72	C4D60_Mb10t05760	Musa balbisiana (Banana)	-	GO:0005786; GO:0006614; GO:0008312	signal recognition particle, endoplasmic reticulum targeting [GO:0005786]; 7S RNA binding [GO:0008312]; SRP-dependent cotranslational protein targeting to membrane [GO:0006614]	SRP-dependent cotranslational protein targeting to membrane [GO:0006614]	signal recognition particle, endoplasmic reticulum targeting [GO:0005786]	7S RNA binding [GO:0008312]	-	K03108	Protein export;
Ecar_00000476	XP_009416883.1	M0S2Y6	Bidirectional sugar transporter SWEET	103997403	Musa acuminata subsp. malaccensis (Wild banana) (Musa malaccensis)	-	GO:0005886; GO:0008643; GO:0016021; GO:0051119	integral component of membrane [GO:0016021]; plasma membrane [GO:0005886]; sugar transmembrane transporter activity [GO:0051119]; carbohydrate transport [GO:0008643]	carbohydrate transport [GO:0008643]	integral component of membrane [GO:0016021]; plasma membrane [GO:0005886]	sugar transmembrane transporter activity [GO:0051119]	mus:103997403;	K15382	-
Ecar_00000478	THU64443.1	A0A4S8JQX1	Uncharacterized protein	C4D60_Mb01t26510	Musa balbisiana (Banana)	-	GO:0005886; GO:0006873; GO:0008308; GO:0016021	integral component of membrane [GO:0016021]; plasma membrane [GO:0005886]; voltage-gated anion channel activity [GO:0008308]; cellular ion homeostasis [GO:0006873]	cellular ion homeostasis [GO:0006873]	integral component of membrane [GO:0016021]; plasma membrane [GO:0005886]	voltage-gated anion channel activity [GO:0008308]	-	-	-
Ecar_00000479	RRT53156.1	A0A444F7T3	Uncharacterized protein (Fragment)	B296_00050004 GW17_00017317	Ensete ventricosum (Abyssinian banana) (Musa ensete)	-	GO:0005886; GO:0006873; GO:0008308; GO:0016021	integral component of membrane [GO:0016021]; plasma membrane [GO:0005886]; voltage-gated anion channel activity [GO:0008308]; cellular ion homeostasis [GO:0006873]	cellular ion homeostasis [GO:0006873]	integral component of membrane [GO:0016021]; plasma membrane [GO:0005886]	voltage-gated anion channel activity [GO:0008308]	-	-	-
Ecar_00000480	THU71658.1	A0A4S8K9J0	BZIP domain-containing protein	C4D60_Mb04t03780	Musa balbisiana (Banana)	-	GO:0003700	DNA-binding transcription factor activity [GO:0003700]	-	-	DNA-binding transcription factor activity [GO:0003700]	-	-	-
Ecar_00000482	XP_009417566.1	UPI000511FD84	pentatricopeptide repeat-containing protein At1g77405;(wild Malaysian banana) hypothetical protein	LOC103997943;GSMUA_300500.1	Musa acuminata subsp. malaccensis (Wild banana) (Musa malaccensis)	-	-	-	-	-	-	-	-	-
Ecar_00000488	KVI05699.1	A0A103YAU8	AP complex, mu/sigma subunit	Ccrd_015958	Cynara cardunculus var. scolymus (Globe artichoke) (Cynara scolymus)	-	GO:0006886; GO:0016192; GO:0030131	clathrin adaptor complex [GO:0030131]; intracellular protein transport [GO:0006886]; vesicle-mediated transport [GO:0016192]	intracellular protein transport [GO:0006886]; vesicle-mediated transport [GO:0016192]	clathrin adaptor complex [GO:0030131]	-	-	K12393	Lysosome;
Ecar_00000491	KAA8517099.1	A0A5J4ZGH4	Uncharacterized protein	F0562_017392	Nyssa sinensis	-	-	-	-	-	-	-	-	-
Ecar_00000492	RWW09162.1	A0A444EFQ0	Uncharacterized protein	GW17_00027359	Ensete ventricosum (Abyssinian banana) (Musa ensete)	-	GO:0005525; GO:0016021	integral component of membrane [GO:0016021]; GTP binding [GO:0005525]	-	integral component of membrane [GO:0016021]	GTP binding [GO:0005525]	-	K03665	-
Ecar_00000495	XP_009385403.1	M0U544	PRA1 family protein	103972773	Musa acuminata subsp. malaccensis (Wild banana) (Musa malaccensis)	-	GO:0005783; GO:0005794; GO:0016020; GO:0016021; GO:0016192	endoplasmic reticulum [GO:0005783]; Golgi apparatus [GO:0005794]; integral component of membrane [GO:0016021]; membrane [GO:0016020]; vesicle-mediated transport [GO:0016192]	vesicle-mediated transport [GO:0016192]	endoplasmic reticulum [GO:0005783]; Golgi apparatus [GO:0005794]; integral component of membrane [GO:0016021]; membrane [GO:0016020]	-	mus:103972773;	-	-
Ecar_00000500	THU47708.1	A0A4S8IHB3	Uncharacterized protein	C4D60_Mb09t18490	Musa balbisiana (Banana)	-	-	-	-	-	-	-	-	-
Ecar_00000507	RWW13216.1	A0A444ES07	Uncharacterized protein	GW17_00023083	Ensete ventricosum (Abyssinian banana) (Musa ensete)	-	-	-	-	-	-	-	-	-
Ecar_00000508	RWW13216.1	A0A444ES07	Uncharacterized protein	GW17_00023083	Ensete ventricosum (Abyssinian banana) (Musa ensete)	-	-	-	-	-	-	-	-	-
Ecar_00000511	XP_018682326.1	UPI0008A0E121	adenylate isopentenyltransferase-like	LOC103989539	Musa acuminata subsp. malaccensis (Wild banana) (Musa malaccensis)	-	-	-	-	-	-	-	K10760	Metabolic pathways; Biosynthesis of secondary metabolites; Zeatin biosynthesis;
Ecar_00000512	THU64389.1	A0A4S8JQS2	Sulfhydryl oxidase (EC 1.8.3.2)	C4D60_Mb01t25960	Musa balbisiana (Banana)	1.8.3.2	GO:0016021; GO:0016971	integral component of membrane [GO:0016021]; flavin-linked sulfhydryl oxidase activity [GO:0016971]	-	integral component of membrane [GO:0016021]	flavin-linked sulfhydryl oxidase activity [GO:0016971]	-	-	-
Ecar_00000516	XP_009407513.1	UPI0005125DFD	uncharacterized PKHD-type hydroxylase At1g22950-like	LOC103990175	Musa acuminata subsp. malaccensis (Wild banana) (Musa malaccensis)	-	-	-	-	-	-	-	-	-
Ecar_00000525	XP_010905215.1	A0A6I9Q8G9	Lipoxygenase (EC 1.13.11.-)	LOC105032459	Elaeis guineensis var. tenera (Oil palm)	1.13.11.-	GO:0006633; GO:0016702; GO:0031408; GO:0046872	metal ion binding [GO:0046872]; oxidoreductase activity, acting on single donors with incorporation of molecular oxygen, incorporation of two atoms of oxygen [GO:0016702]; fatty acid biosynthetic process [GO:0006633]; oxylipin biosynthetic process [GO:0031408]	fatty acid biosynthetic process [GO:0006633]; oxylipin biosynthetic process [GO:0031408]	-	metal ion binding [GO:0046872]; oxidoreductase activity, acting on single donors with incorporation of molecular oxygen, incorporation of two atoms of oxygen [GO:0016702]	egu:105032459;	-	-
Ecar_00000526	THU47665.1	A0A4S8IHA9	Lipoxygenase (EC 1.13.11.-)	C4D60_Mb09t18010	Musa balbisiana (Banana)	1.13.11.-	GO:0006633; GO:0016702; GO:0031408; GO:0046872	metal ion binding [GO:0046872]; oxidoreductase activity, acting on single donors with incorporation of molecular oxygen, incorporation of two atoms of oxygen [GO:0016702]; fatty acid biosynthetic process [GO:0006633]; oxylipin biosynthetic process [GO:0031408]	fatty acid biosynthetic process [GO:0006633]; oxylipin biosynthetic process [GO:0031408]	-	metal ion binding [GO:0046872]; oxidoreductase activity, acting on single donors with incorporation of molecular oxygen, incorporation of two atoms of oxygen [GO:0016702]	-	K15718	Linoleic acid metabolism;
Ecar_00000530	XP_009130870.1	UPI0004F17422	cellulose synthase A catalytic subunit 3 [UDP-forming]	LOC103855617	Brassica campestris (Field mustard)	-	-	-	-	-	-	-	K02981	Ribosome;
Ecar_00000535	THU47664.1	A0A4S8IIL3	Armadillo repeat-containing protein 8	C4D60_Mb09t18000	Musa balbisiana (Banana)	-	GO:0005634; GO:0005737	cytoplasm [GO:0005737]; nucleus [GO:0005634]	-	cytoplasm [GO:0005737]; nucleus [GO:0005634]	-	-	K23336	-
Ecar_00000536	XP_009407630.2	UPI0008A0C2A2	pentatricopeptide repeat-containing protein At1g06140, mitochondrial-like	LOC103990275	Musa acuminata subsp. malaccensis (Wild banana) (Musa malaccensis)	-	-	-	-	-	-	-	-	-
Ecar_00000538	XP_009407803.1	UPI0005123FB1	BTB/POZ domain-containing protein At5g48130;(wild Malaysian banana) hypothetical protein	LOC103990402;GSMUA_299860.1	Musa acuminata subsp. malaccensis (Wild banana) (Musa malaccensis)	-	-	-	-	-	-	-	-	-
Ecar_00000540	XP_029117575.1	UPI0010FABB3B	probable serine/threonine-protein kinase WNK11 isoform X2	LOC105034856	Elaeis guineensis var. tenera (Oil palm)	-	-	-	-	-	-	-	K08867	-
Ecar_00000541	RRT38016.1	A0A426XEX5	OBERON-like protein	B296_00037287	Ensete ventricosum (Abyssinian banana) (Musa ensete)	-	GO:0005634; GO:0046872	nucleus [GO:0005634]; metal ion binding [GO:0046872]	-	nucleus [GO:0005634]	metal ion binding [GO:0046872]	-	-	-
Ecar_00000542	XP_019701661.1	A0A6J0PAV7	Histidine kinase (EC 2.7.13.3)	LOC105061482	Elaeis guineensis var. tenera (Oil palm)	2.7.13.3	GO:0000155; GO:0009736; GO:0016021	integral component of membrane [GO:0016021]; phosphorelay sensor kinase activity [GO:0000155]; cytokinin-activated signaling pathway [GO:0009736]	cytokinin-activated signaling pathway [GO:0009736]	integral component of membrane [GO:0016021]	phosphorelay sensor kinase activity [GO:0000155]	-	-	-
Ecar_00000543	XP_019701661.1	A0A6J0PAV7	Histidine kinase (EC 2.7.13.3)	LOC105061482	Elaeis guineensis var. tenera (Oil palm)	2.7.13.3	GO:0000155; GO:0009736; GO:0016021	integral component of membrane [GO:0016021]; phosphorelay sensor kinase activity [GO:0000155]; cytokinin-activated signaling pathway [GO:0009736]	cytokinin-activated signaling pathway [GO:0009736]	integral component of membrane [GO:0016021]	phosphorelay sensor kinase activity [GO:0000155]	-	-	-
Ecar_00000544	XP_009394636.2	UPI0008A0D4B1	adenylate isopentenyltransferase	LOC103980077	Musa acuminata subsp. malaccensis (Wild banana) (Musa malaccensis)	-	-	-	-	-	-	-	-	-
Ecar_00000550	XP_009408021.1	UPI0005124816	homeobox-leucine zipper protein HOX12-like;(wild Malaysian banana) hypothetical protein	LOC103990554;GSMUA_299700.1	Musa acuminata subsp. malaccensis (Wild banana) (Musa malaccensis)	-	-	-	-	-	-	-	K09338	-
Ecar_00000551	XP_029117848.1	UPI0010FACA90	serine--tRNA ligase isoform X1	LOC105035665	Elaeis guineensis var. tenera (Oil palm)	-	-	-	-	-	-	-	-	-
Ecar_00000555	XP_020591989.1	UPI0009E44363	U3 small nucleolar ribonucleoprotein protein IMP4	LOC110032639	Phalaenopsis equestris (Moth orchid)	-	-	-	-	-	-	-	K14561	Ribosome biogenesis in eukaryotes;
Ecar_00000556	AEH27529.1	F8U875	Phosphoglucomutase (alpha-D-glucose-1,6-bisphosphate-dependent) (EC 5.4.2.2)	-	Amorphophallus konjac (Devil's tongue) (Amorphophallus rivieri)	5.4.2.2	GO:0000287; GO:0004614; GO:0006006	magnesium ion binding [GO:0000287]; phosphoglucomutase activity [GO:0004614]; glucose metabolic process [GO:0006006]	glucose metabolic process [GO:0006006]	-	magnesium ion binding [GO:0000287]; phosphoglucomutase activity [GO:0004614]	-	K01835	Metabolic pathways; Biosynthesis of secondary metabolites; Glycolysis_Gluconeogenesis; Pentose phosphate pathway; Galactose metabolism; Starch and sucrose metabolism; Amino sugar and nucleotide sugar metabolism; Purine metabolism;
Ecar_00000559	XP_027339897.1	UPI000F7C17C9	UV-B-induced protein At3g17800, chloroplastic	LOC113853621	Abrus precatorius (Indian licorice) (Glycine abrus)	-	-	-	-	-	-	-	-	-
Ecar_00000560	XP_008798412.1	UPI0004E57730	UV-B-induced protein At3g17800, chloroplastic-like;uncharacterized protein LOC103713309	LOC103713309	Phoenix dactylifera (Date palm)	-	-	-	-	-	-	-	-	-
Ecar_00000561	CCH50976.1	I7K8L3	T4.15 protein	T4.15	Malus x robusta	-	-	-	-	-	-	-	K13566	Metabolic pathways; Alanine, aspartate and glutamate metabolism;
Ecar_00000564	XP_009387099.1	UPI000511D1B9	protein BIG GRAIN 1-like;(wild Malaysian banana) hypothetical protein	LOC103974075;GSMUA_269950.1	Musa acuminata subsp. malaccensis (Wild banana) (Musa malaccensis)	-	-	-	-	-	-	-	-	-
Ecar_00000565	THU64295.1	A0A4S8JQC3	Uncharacterized protein	C4D60_Mb01t24950	Musa balbisiana (Banana)	-	GO:0003677; GO:0003700; GO:0005634	nucleus [GO:0005634]; DNA binding [GO:0003677]; DNA-binding transcription factor activity [GO:0003700]	-	nucleus [GO:0005634]	DNA binding [GO:0003677]; DNA-binding transcription factor activity [GO:0003700]	-	K09285	-
Ecar_00000570	THU66730.1	A0A4S8JWT1	Uncharacterized protein	C4D60_Mb05t17280	Musa balbisiana (Banana)	-	-	-	-	-	-	-	-	-
Ecar_00000579	THU64284.1	A0A4S8JQN5	Uncharacterized protein	C4D60_Mb01t24840	Musa balbisiana (Banana)	-	-	-	-	-	-	-	-	-
Ecar_00000580	XP_018676899.1	UPI0008A0DC8A	uncharacterized protein LOC103973243	LOC103973243	Musa acuminata subsp. malaccensis (Wild banana) (Musa malaccensis)	-	-	-	-	-	-	-	-	-
Ecar_00000584	THU66720.1	A0A4S8JWS2	Uncharacterized protein	C4D60_Mb05t17180	Musa balbisiana (Banana)	-	GO:0003677; GO:0003899; GO:0005730; GO:0006351	nucleolus [GO:0005730]; DNA binding [GO:0003677]; DNA-directed 5'-3' RNA polymerase activity [GO:0003899]; transcription, DNA-templated [GO:0006351]	transcription, DNA-templated [GO:0006351]	nucleolus [GO:0005730]	DNA binding [GO:0003677]; DNA-directed 5'-3' RNA polymerase activity [GO:0003899]	-	K03005	RNA polymerase;
Ecar_00000585	XP_009386770.1	UPI000511CC27	ATPase 10, plasma membrane-type-like	LOC103973832	Musa acuminata subsp. malaccensis (Wild banana) (Musa malaccensis)	-	-	-	-	-	-	-	-	-
Ecar_00000586	XP_009409044.1	UPI000511D7C8	cystathionine gamma-synthase 1, chloroplastic-like	LOC103991346	Musa acuminata subsp. malaccensis (Wild banana) (Musa malaccensis)	-	-	-	-	-	-	-	K01739	Metabolic pathways; Biosynthesis of secondary metabolites; Biosynthesis of amino acids; Sulfur metabolism; Cysteine and methionine metabolism; Selenocompound metabolism;
Ecar_00000588	XP_009387302.1	UPI000511D2F7	29 kDa ribonucleoprotein A, chloroplastic;(wild Malaysian banana) hypothetical protein	LOC103974253;GSMUA_269830.1	Musa acuminata subsp. malaccensis (Wild banana) (Musa malaccensis)	-	-	-	-	-	-	-	K11294	-
Ecar_00000590	XP_009383589.1	UPI00051202D8	uncharacterized protein LOC103971322 isoform X2	LOC103971322	Musa acuminata subsp. malaccensis (Wild banana) (Musa malaccensis)	-	-	-	-	-	-	-	-	-
Ecar_00000592	XP_009412678.1	UPI0005120F84	F-box/kelch-repeat protein SKIP11-like;(wild Malaysian banana) hypothetical protein	LOC103994111;GSMUA_335150.1	Musa acuminata subsp. malaccensis (Wild banana) (Musa malaccensis)	-	-	-	-	-	-	-	-	-
Ecar_00000593	RRT82569.1	A0A427B271	Uncharacterized protein	B296_00014598	Ensete ventricosum (Abyssinian banana) (Musa ensete)	-	-	-	-	-	-	-	-	-
Ecar_00000598	XP_009386949.1	UPI00051215AA	inositol-3-phosphate synthase;(wild Malaysian banana) hypothetical protein	LOC103973969;GSMUA_350580.1	Musa acuminata subsp. malaccensis (Wild banana) (Musa malaccensis)	-	-	-	-	-	-	-	K01858	Metabolic pathways; Biosynthesis of secondary metabolites; Inositol phosphate metabolism;
Ecar_00000604	XP_016467754.1	A0A1S3ZTU4	polyadenylate-binding protein 1-like	LOC107790349	Nicotiana tabacum (Common tobacco)	-	GO:0003723	RNA binding [GO:0003723]	-	-	RNA binding [GO:0003723]	nta:107790349;	-	-
Ecar_00000606	KAF3595332.1	-	-	-	-	-	-	-	-	-	-	-	K02267	Metabolic pathways; Oxidative phosphorylation;
Ecar_00000607	XP_009387166.2	M0U9K6	RING-type domain-containing protein	103974131	Musa acuminata subsp. malaccensis (Wild banana) (Musa malaccensis)	-	GO:0016021	integral component of membrane [GO:0016021]	-	integral component of membrane [GO:0016021]	-	mus:103974131;	K10664	-
Ecar_00000610	XP_009387165.1	UPI000511EDFC	uncharacterized protein LOC103974130;(wild Malaysian banana) hypothetical protein	LOC103974130;GSMUA_269460.1	Musa acuminata subsp. malaccensis (Wild banana) (Musa malaccensis)	-	-	-	-	-	-	-	-	-
Ecar_00000613	XP_009387158.1	UPI000511FF43	aspartyl protease 25;(wild Malaysian banana) hypothetical protein	LOC103974126;GSMUA_269450.1	Musa acuminata subsp. malaccensis (Wild banana) (Musa malaccensis)	-	-	-	-	-	-	-	-	-
Ecar_00000615	THU66695.1	A0A4V4H879	Uncharacterized protein	C4D60_Mb05t16900	Musa balbisiana (Banana)	-	GO:0004843; GO:0016579	thiol-dependent deubiquitinase [GO:0004843]; protein deubiquitination [GO:0016579]	protein deubiquitination [GO:0016579]	-	thiol-dependent deubiquitinase [GO:0004843]	-	K11855	-
Ecar_00000618	XP_009409530.1	M0S1U4	Sulfotransferase (EC 2.8.2.-)	103991713	Musa acuminata subsp. malaccensis (Wild banana) (Musa malaccensis)	2.8.2.-	GO:0008146; GO:0016021	integral component of membrane [GO:0016021]; sulfotransferase activity [GO:0008146]	-	integral component of membrane [GO:0016021]	sulfotransferase activity [GO:0008146]	mus:103991713;	-	-
Ecar_00000619	XP_009409553.1	M0S1U2	Uncharacterized protein	103991736	Musa acuminata subsp. malaccensis (Wild banana) (Musa malaccensis)	-	GO:0016021	integral component of membrane [GO:0016021]	-	integral component of membrane [GO:0016021]	-	mus:103991736;	-	-
Ecar_00000620	XP_024441057.1	UPI000CCCDEF0	Uncharacterized protein;uncharacterized protein LOC18105103	POPTR_014G052300;LOC18105103	Populus trichocarpa (Western balsam poplar) (Populus balsamifera subsp. trichocarpa)	-	GO:0016021	integral component of membrane [GO:0016021]	-	integral component of membrane [GO:0016021]	-	-	-	-
Ecar_00000622	XP_009409633.1	M0S1T7	TPR_REGION domain-containing protein	103991814	Musa acuminata subsp. malaccensis (Wild banana) (Musa malaccensis)	-	GO:0031359	integral component of chloroplast outer membrane [GO:0031359]	-	integral component of chloroplast outer membrane [GO:0031359]	-	mus:103991814;	-	-
Ecar_00000626	XP_009415783.1	UPI000511E131	putative metallophosphoesterase At3g03305;(wild Malaysian banana) hypothetical protein	LOC103996581;GSMUA_219030.1	Musa acuminata subsp. malaccensis (Wild banana) (Musa malaccensis)	-	-	-	-	-	-	-	-	-
Ecar_00000636	KAF4349447.1	A0A7J6DTN3	SHSP domain-containing protein	G4B88_026227	Cannabis sativa (Hemp) (Marijuana)	-	-	-	-	-	-	-	-	-
Ecar_00000637	AFB35142.1	H6VBV6	Small heat shock protein	-	Musa acuminata AAA Group (dessert banana)	-	-	-	-	-	-	-	K13993	Protein processing in endoplasmic reticulum;
Ecar_00000638	XP_009409722.1	UPI000511C3E4	uncharacterized protein LOC103991904	LOC103991904	Musa acuminata subsp. malaccensis (Wild banana) (Musa malaccensis)	-	-	-	-	-	-	-	-	-
Ecar_00000639	XP_009409722.1	UPI000511C3E4	uncharacterized protein LOC103991904	LOC103991904	Musa acuminata subsp. malaccensis (Wild banana) (Musa malaccensis)	-	-	-	-	-	-	-	-	-
Ecar_00000640	THU64216.1	A0A4V4H7K8	Uncharacterized protein	C4D60_Mb01t24150	Musa balbisiana (Banana)	-	GO:0016021	integral component of membrane [GO:0016021]	-	integral component of membrane [GO:0016021]	-	-	-	-
Ecar_00000641	OMO91264.1	A0A1R3J8W7	SHSP domain-containing protein	COLO4_18497	Corchorus olitorius	-	-	-	-	-	-	-	-	-
Ecar_00000646	XP_018679057.1	UPI0008A0B6DA	uncharacterized protein LOC103992001 isoform X3	LOC103992001	Musa acuminata subsp. malaccensis (Wild banana) (Musa malaccensis)	-	-	-	-	-	-	-	K16276	-
Ecar_00000647	XP_018679057.1	UPI0008A0B6DA	uncharacterized protein LOC103992001 isoform X3	LOC103992001	Musa acuminata subsp. malaccensis (Wild banana) (Musa malaccensis)	-	-	-	-	-	-	-	K16276	-
Ecar_00000649	XP_009410032.1	UPI00051225C8	alpha-xylosidase 1;(wild Malaysian banana) hypothetical protein	LOC103992152;GSMUA_298000.1	Musa acuminata subsp. malaccensis (Wild banana) (Musa malaccensis)	-	-	-	-	-	-	-	-	-
Ecar_00000650	RWW02971.1	A0A444DXV3	Uncharacterized protein	GW17_00033911	Ensete ventricosum (Abyssinian banana) (Musa ensete)	-	GO:0004553; GO:0005975; GO:0030246	carbohydrate binding [GO:0030246]; hydrolase activity, hydrolyzing O-glycosyl compounds [GO:0004553]; carbohydrate metabolic process [GO:0005975]	carbohydrate metabolic process [GO:0005975]	-	carbohydrate binding [GO:0030246]; hydrolase activity, hydrolyzing O-glycosyl compounds [GO:0004553]	-	K15925	-
Ecar_00000652	THU64195.1	A0A4S8JQ83	Uncharacterized protein	C4D60_Mb01t23910	Musa balbisiana (Banana)	-	GO:0004553; GO:0005975; GO:0030246	carbohydrate binding [GO:0030246]; hydrolase activity, hydrolyzing O-glycosyl compounds [GO:0004553]; carbohydrate metabolic process [GO:0005975]	carbohydrate metabolic process [GO:0005975]	-	carbohydrate binding [GO:0030246]; hydrolase activity, hydrolyzing O-glycosyl compounds [GO:0004553]	-	-	-
Ecar_00000656	THU46032.1	A0A4S8IFF4	Uncharacterized protein	C4D60_Mb09t00690	Musa balbisiana (Banana)	-	-	-	-	-	-	-	-	-
Ecar_00000658	THU55898.1	A0A4S8J3C6	Protein DETOXIFICATION (Multidrug and toxic compound extrusion protein)	C4D60_Mb11t11500	Musa balbisiana (Banana)	-	GO:0015297; GO:0016021; GO:0042910	integral component of membrane [GO:0016021]; antiporter activity [GO:0015297]; xenobiotic transmembrane transporter activity [GO:0042910]	-	integral component of membrane [GO:0016021]	antiporter activity [GO:0015297]; xenobiotic transmembrane transporter activity [GO:0042910]	-	K03327	-
Ecar_00000659	THU50474.1	A0A4S8IQQ9	Protein transport protein SEC23	C4D60_Mb06t20610	Musa balbisiana (Banana)	-	GO:0005789; GO:0005856; GO:0006886; GO:0006888; GO:0008270; GO:0030127	COPII vesicle coat [GO:0030127]; cytoskeleton [GO:0005856]; endoplasmic reticulum membrane [GO:0005789]; zinc ion binding [GO:0008270]; endoplasmic reticulum to Golgi vesicle-mediated transport [GO:0006888]; intracellular protein transport [GO:0006886]	endoplasmic reticulum to Golgi vesicle-mediated transport [GO:0006888]; intracellular protein transport [GO:0006886]	COPII vesicle coat [GO:0030127]; cytoskeleton [GO:0005856]; endoplasmic reticulum membrane [GO:0005789]	zinc ion binding [GO:0008270]	-	-	-
Ecar_00000661	XP_009410125.1	UPI0005124009	2-hydroxyacyl-CoA lyase;(wild Malaysian banana) hypothetical protein	LOC103992223;GSMUA_297910.1	Musa acuminata subsp. malaccensis (Wild banana) (Musa malaccensis)	-	-	-	-	-	-	-	K12261	Peroxisome;
Ecar_00000662	RWV97252.1	A0A444DGM4	Uncharacterized protein	GW17_00039969	Ensete ventricosum (Abyssinian banana) (Musa ensete)	-	GO:0000287; GO:0005794; GO:0016757; GO:0030976	Golgi apparatus [GO:0005794]; magnesium ion binding [GO:0000287]; thiamine pyrophosphate binding [GO:0030976]; transferase activity, transferring glycosyl groups [GO:0016757]	-	Golgi apparatus [GO:0005794]	magnesium ion binding [GO:0000287]; thiamine pyrophosphate binding [GO:0030976]; transferase activity, transferring glycosyl groups [GO:0016757]	-	-	-
Ecar_00000664	XP_009410125.1	UPI0005124009	2-hydroxyacyl-CoA lyase;(wild Malaysian banana) hypothetical protein	LOC103992223;GSMUA_297910.1	Musa acuminata subsp. malaccensis (Wild banana) (Musa malaccensis)	-	-	-	-	-	-	-	-	-
Ecar_00000665	XP_009415797.1	M0TWB8	Uncharacterized protein	103996591	Musa acuminata subsp. malaccensis (Wild banana) (Musa malaccensis)	-	GO:0016021	integral component of membrane [GO:0016021]	-	integral component of membrane [GO:0016021]	-	mus:103996591;	-	-
Ecar_00000666	XP_020523369.1	UPI0009BCD2EA	pyridoxal kinase isoform X5	LOC18435169	Amborella trichopoda	-	-	-	-	-	-	-	K00868	Metabolic pathways; Biosynthesis of cofactors; Vitamin B6 metabolism;
Ecar_00000667	RWW27331.1	A0A444FXI1	Uncharacterized protein	GW17_00008248	Ensete ventricosum (Abyssinian banana) (Musa ensete)	-	GO:0006099; GO:0008964; GO:0015977	phosphoenolpyruvate carboxylase activity [GO:0008964]; carbon fixation [GO:0015977]; tricarboxylic acid cycle [GO:0006099]	carbon fixation [GO:0015977]; tricarboxylic acid cycle [GO:0006099]	-	phosphoenolpyruvate carboxylase activity [GO:0008964]	-	-	-
Ecar_00000670	XP_009410479.1	UPI0005120401	putative phospholipid-transporting ATPase 9 isoform X1;(wild Malaysian banana) hypothetical protein	LOC103992487;GSMUA_297710.1	Musa acuminata subsp. malaccensis (Wild banana) (Musa malaccensis)	-	-	-	-	-	-	-	K01530	-
Ecar_00000675	XP_018680707.1	UPI0008A0A2E6	probable glycosyltransferase At5g03795 isoform X2	LOC103992539	Musa acuminata subsp. malaccensis (Wild banana) (Musa malaccensis)	-	-	-	-	-	-	-	-	-
Ecar_00000678	THU74094.1	A0A4S8KFK6	DNA (cytosine-5)-methyltransferase (EC 2.1.1.37)	C4D60_Mb04t29710	Musa balbisiana (Banana)	2.1.1.37	GO:0003677; GO:0003682; GO:0003886; GO:0005634	nucleus [GO:0005634]; chromatin binding [GO:0003682]; DNA (cytosine-5-)-methyltransferase activity [GO:0003886]; DNA binding [GO:0003677]	-	nucleus [GO:0005634]	chromatin binding [GO:0003682]; DNA (cytosine-5-)-methyltransferase activity [GO:0003886]; DNA binding [GO:0003677]	-	K00558	Metabolic pathways; Cysteine and methionine metabolism;
Ecar_00000682	RLN28513.1	A0A3L6SVV5	Isovaleryl-CoA dehydrogenase, mitochondrial	C2845_PM05G11160	Panicum miliaceum (Proso millet) (Broomcorn millet)	-	GO:0003995; GO:0050660	acyl-CoA dehydrogenase activity [GO:0003995]; flavin adenine dinucleotide binding [GO:0050660]	-	-	acyl-CoA dehydrogenase activity [GO:0003995]; flavin adenine dinucleotide binding [GO:0050660]	-	K00253	Metabolic pathways; Valine, leucine and isoleucine degradation;
Ecar_00000683	RLN28513.1	A0A3L6SVV5	Isovaleryl-CoA dehydrogenase, mitochondrial	C2845_PM05G11160	Panicum miliaceum (Proso millet) (Broomcorn millet)	-	GO:0003995; GO:0050660	acyl-CoA dehydrogenase activity [GO:0003995]; flavin adenine dinucleotide binding [GO:0050660]	-	-	acyl-CoA dehydrogenase activity [GO:0003995]; flavin adenine dinucleotide binding [GO:0050660]	-	K00253	Metabolic pathways; Valine, leucine and isoleucine degradation;
Ecar_00000690	XP_024981528.1	UPI000D63095D	60S ribosomal protein L10-like	LOC112518158	Cynara cardunculus var. scolymus (Globe artichoke) (Cynara scolymus)	-	-	-	-	-	-	-	K02866	Ribosome;
Ecar_00000691	RRT72648.1	A0A427A8V0	NAC domain-containing protein	B296_00022737 BHM03_00039225 GW17_00002175	Ensete ventricosum (Abyssinian banana) (Musa ensete)	-	GO:0003677; GO:0006355	DNA binding [GO:0003677]; regulation of transcription, DNA-templated [GO:0006355]	regulation of transcription, DNA-templated [GO:0006355]	-	DNA binding [GO:0003677]	-	-	-
Ecar_00000692	XP_009387561.1	M0UAF4	Uncharacterized protein	103974447	Musa acuminata subsp. malaccensis (Wild banana) (Musa malaccensis)	-	GO:0000977; GO:0000981; GO:0005634; GO:0006357; GO:0032422	nucleus [GO:0005634]; DNA-binding transcription factor activity, RNA polymerase II-specific [GO:0000981]; purine-rich negative regulatory element binding [GO:0032422]; RNA polymerase II transcription regulatory region sequence-specific DNA binding [GO:0000977]; regulation of transcription by RNA polymerase II [GO:0006357]	regulation of transcription by RNA polymerase II [GO:0006357]	nucleus [GO:0005634]	DNA-binding transcription factor activity, RNA polymerase II-specific [GO:0000981]; purine-rich negative regulatory element binding [GO:0032422]; RNA polymerase II transcription regulatory region sequence-specific DNA binding [GO:0000977]	mus:103974447;	K21772	-
Ecar_00000698	XP_010911519.2	A0A6I9QPT5	WAT1-related protein	LOC105037571 LOC105057838	Elaeis guineensis var. tenera (Oil palm)	-	GO:0016021; GO:0022857	integral component of membrane [GO:0016021]; transmembrane transporter activity [GO:0022857]	-	integral component of membrane [GO:0016021]	transmembrane transporter activity [GO:0022857]	egu:105037571;egu:105057838;	-	-
Ecar_00000699	KAE8021358.1	A0A5N6QVU2	Phosducin domain-containing protein	FH972_007254	Carpinus fangiana	-	-	-	-	-	-	-	-	-
Ecar_00000701	XP_009401588.1	UPI0005124CF5	probable protein phosphatase 2C 35;(wild Malaysian banana) hypothetical protein	LOC103985572;GSMUA_276040.1	Musa acuminata subsp. malaccensis (Wild banana) (Musa malaccensis)	-	-	-	-	-	-	-	-	-
Ecar_00000704	THU58898.1	A0A4S8JB02	Uncharacterized protein	C4D60_Mb03t19330	Musa balbisiana (Banana)	-	-	-	-	-	-	-	-	-
Ecar_00000706	CAB3466497.1	-	-	-	-	-	-	-	-	-	-	-	K01597	Metabolic pathways; Biosynthesis of secondary metabolites; Terpenoid backbone biosynthesis;
Ecar_00000708	THU67345.1	A0A4V4H8E0	Uncharacterized protein	C4D60_Mb05t23670	Musa balbisiana (Banana)	-	GO:0016021	integral component of membrane [GO:0016021]	-	integral component of membrane [GO:0016021]	-	-	K16302	-
Ecar_00000710	XP_016715010.1	A0A1U8LKG0	Nascent polypeptide-associated complex subunit beta	LOC107928335	Gossypium hirsutum (Upland cotton) (Gossypium mexicanum)	-	GO:0005829; GO:0005854; GO:0042788	cytosol [GO:0005829]; nascent polypeptide-associated complex [GO:0005854]; polysomal ribosome [GO:0042788]	-	cytosol [GO:0005829]; nascent polypeptide-associated complex [GO:0005854]; polysomal ribosome [GO:0042788]	-	ghi:107928335;	-	-
Ecar_00000712	RWW03201.1	A0A444DYI5	AP2/ERF domain-containing protein	GW17_00033659	Ensete ventricosum (Abyssinian banana) (Musa ensete)	-	GO:0003677; GO:0003700; GO:0005634	nucleus [GO:0005634]; DNA binding [GO:0003677]; DNA-binding transcription factor activity [GO:0003700]	-	nucleus [GO:0005634]	DNA binding [GO:0003677]; DNA-binding transcription factor activity [GO:0003700]	-	-	-
Ecar_00000717	THU66851.1	A0A4S8JX40	FRIGIDA-like protein	C4D60_Mb05t18560	Musa balbisiana (Banana)	-	GO:0009908; GO:0030154	cell differentiation [GO:0030154]; flower development [GO:0009908]	cell differentiation [GO:0030154]; flower development [GO:0009908]	-	-	-	-	-
Ecar_00000718	RWW17938.1	A0A444F5M8	Abhydrolase_3 domain-containing protein	GW17_00018115	Ensete ventricosum (Abyssinian banana) (Musa ensete)	-	GO:0016787	hydrolase activity [GO:0016787]	-	-	hydrolase activity [GO:0016787]	-	-	-
Ecar_00000721	RRT43287.1	A0A426XUU8	Uncharacterized protein	B296_00003018	Ensete ventricosum (Abyssinian banana) (Musa ensete)	-	-	-	-	-	-	-	-	-
Ecar_00000724	XP_018677362.1	UPI0008A0C976	malonyl-CoA decarboxylase, mitochondrial isoform X1	LOC103974398	Musa acuminata subsp. malaccensis (Wild banana) (Musa malaccensis)	-	-	-	-	-	-	-	K01578	Metabolic pathways; Propanoate metabolism; beta-Alanine metabolism; AMPK signaling pathway; Peroxisome;
Ecar_00000729	THU49335.1	A0A4S8ILL0	Endoglucanase (EC 3.2.1.4)	C4D60_Mb06t08490	Musa balbisiana (Banana)	3.2.1.4	GO:0008810; GO:0030245	cellulase activity [GO:0008810]; cellulose catabolic process [GO:0030245]	cellulose catabolic process [GO:0030245]	-	cellulase activity [GO:0008810]	-	K01179	Metabolic pathways; Starch and sucrose metabolism; Two-component system;
Ecar_00000731	XP_009380022.1	UPI0005124FB5	protein ROOT PRIMORDIUM DEFECTIVE 1;(wild Malaysian banana) hypothetical protein	LOC103968504;GSMUA_320420.1	Musa acuminata subsp. malaccensis (Wild banana) (Musa malaccensis)	-	-	-	-	-	-	-	-	-
Ecar_00000732	THU50222.1	A0A4S8IRB6	Uncharacterized protein	C4D60_Mb06t17860	Musa balbisiana (Banana)	-	GO:0016021	integral component of membrane [GO:0016021]	-	integral component of membrane [GO:0016021]	-	-	-	-
Ecar_00000733	XP_018682304.1	UPI0008A0F7F1	regulator of nonsense transcripts UPF3-like isoform X2	LOC103985204	Musa acuminata subsp. malaccensis (Wild banana) (Musa malaccensis)	-	-	-	-	-	-	-	K14328	RNA transport; mRNA surveillance pathway;
Ecar_00000734	XP_018682304.1	UPI0008A0F7F1	regulator of nonsense transcripts UPF3-like isoform X2	LOC103985204	Musa acuminata subsp. malaccensis (Wild banana) (Musa malaccensis)	-	-	-	-	-	-	-	K14328	RNA transport; mRNA surveillance pathway;
Ecar_00000735	RWW30322.1	A0A444G614	PK_Tyr_Ser-Thr domain-containing protein	GW17_00005123	Ensete ventricosum (Abyssinian banana) (Musa ensete)	-	GO:0004672	protein kinase activity [GO:0004672]	-	-	protein kinase activity [GO:0004672]	-	-	-
Ecar_00000740	XP_008783395.1	-	-	-	-	-	-	-	-	-	-	-	K14638	-
Ecar_00000743	XP_018681683.1	UPI0008A0D38E	WAT1-related protein At5g64700-like isoform X1	LOC103985253	Musa acuminata subsp. malaccensis (Wild banana) (Musa malaccensis)	-	-	-	-	-	-	-	-	-
Ecar_00000746	RRT45783.1	A0A426Y1Y6	Transcription repressor (Ovate family protein)	B296_00034650	Ensete ventricosum (Abyssinian banana) (Musa ensete)	-	GO:0005634; GO:0045892	nucleus [GO:0005634]; negative regulation of transcription, DNA-templated [GO:0045892]	negative regulation of transcription, DNA-templated [GO:0045892]	nucleus [GO:0005634]	-	-	-	-
Ecar_00000748	RWW06614.1	A0A444E8D2	Transcription repressor (Ovate family protein)	GW17_00030039	Ensete ventricosum (Abyssinian banana) (Musa ensete)	-	GO:0005634; GO:0045892	nucleus [GO:0005634]; negative regulation of transcription, DNA-templated [GO:0045892]	negative regulation of transcription, DNA-templated [GO:0045892]	nucleus [GO:0005634]	-	-	-	-
Ecar_00000754	XP_020573376.1	UPI0009E391E3	vacuolar protein sorting-associated protein 55 homolog isoform X4	LOC110019858	Phalaenopsis equestris (Moth orchid)	-	-	-	-	-	-	-	-	-
Ecar_00000759	AJD09822.1	A0A0B4UM59	NADPH-dependent double-bond reductase 2	-	Zingiber officinale (Ginger) (Amomum zingiber)	-	GO:0016491	oxidoreductase activity [GO:0016491]	-	-	oxidoreductase activity [GO:0016491]	-	-	-
Ecar_00000761	THU59408.1	A0A4S8JCA6	Uncharacterized protein	C4D60_Mb07t01850	Musa balbisiana (Banana)	-	GO:0000287; GO:0010333	magnesium ion binding [GO:0000287]; terpene synthase activity [GO:0010333]	-	-	magnesium ion binding [GO:0000287]; terpene synthase activity [GO:0010333]	-	-	-
Ecar_00000762	RVW74720.1	A0A438GR84	Cysteine synthase, chloroplastic/chromoplastic	CYSKP CK203_047873	Vitis vinifera (Grape)	-	GO:0006535	cysteine biosynthetic process from serine [GO:0006535]	cysteine biosynthetic process from serine [GO:0006535]	-	-	-	-	-
Ecar_00000765	RRT59682.1	A0A426Z6T5	Uncharacterized protein	B296_00030582	Ensete ventricosum (Abyssinian banana) (Musa ensete)	-	GO:0000160	phosphorelay signal transduction system [GO:0000160]	phosphorelay signal transduction system [GO:0000160]	-	-	-	-	-
Ecar_00000766	XP_018681564.1	UPI0008A09EA4	uncharacterized protein LOC103985231 isoform X2	LOC103985231	Musa acuminata subsp. malaccensis (Wild banana) (Musa malaccensis)	-	-	-	-	-	-	-	-	-
Ecar_00000767	RWW13529.1	A0A444ETB4	Aa_trans domain-containing protein	GW17_00022743	Ensete ventricosum (Abyssinian banana) (Musa ensete)	-	GO:0006865; GO:0016021	integral component of membrane [GO:0016021]; amino acid transport [GO:0006865]	amino acid transport [GO:0006865]	integral component of membrane [GO:0016021]	-	-	-	-
Ecar_00000770	THU49281.1	A0A4S8ILK5	Lipase_3 domain-containing protein	C4D60_Mb06t07910	Musa balbisiana (Banana)	-	GO:0006629	lipid metabolic process [GO:0006629]	lipid metabolic process [GO:0006629]	-	-	-	-	-
Ecar_00000774	XP_010912909.1	A0A6I9QPV3	BAG family molecular chaperone regulator 3	LOC105038737	Elaeis guineensis var. tenera (Oil palm)	-	-	-	-	-	-	egu:105038737;	-	-
Ecar_00000777	THU49270.1	A0A4S8ILE7	Uncharacterized protein	C4D60_Mb06t07790	Musa balbisiana (Banana)	-	GO:0010088	phloem development [GO:0010088]	phloem development [GO:0010088]	-	-	-	-	-
Ecar_00000778	XP_008786702.1	UPI0004E54D32	protein SIEVE ELEMENT OCCLUSION B-like	LOC103704947	Phoenix dactylifera (Date palm)	-	-	-	-	-	-	-	-	-
Ecar_00000780	XP_027125834.1	A0A6P6XF20	Elongation factor Tu	LOC113742241	Coffea arabica (Arabian coffee)	-	GO:0003746; GO:0003924; GO:0005525	GTP binding [GO:0005525]; GTPase activity [GO:0003924]; translation elongation factor activity [GO:0003746]	-	-	GTPase activity [GO:0003924]; GTP binding [GO:0005525]; translation elongation factor activity [GO:0003746]	-	K02358	-
Ecar_00000781	RZS29116.1	-	-	-	-	-	-	-	-	-	-	-	K02358	-
Ecar_00000782	XP_009415970.1	UPI000511F335	GDSL esterase/lipase At3g26430-like;(wild Malaysian banana) hypothetical protein	LOC103996723;GSMUA_220390.1	Musa acuminata subsp. malaccensis (Wild banana) (Musa malaccensis)	-	-	-	-	-	-	-	-	-
Ecar_00000783	XP_009387344.1	UPI0005120341	NAC domain-containing protein 8-like;(wild Malaysian banana) hypothetical protein	LOC103974283;GSMUA_168420.1	Musa acuminata subsp. malaccensis (Wild banana) (Musa malaccensis)	-	-	-	-	-	-	-	-	-
Ecar_00000786	THU49256.1	A0A4V4H3R3	GTD-binding domain-containing protein	C4D60_Mb06t07640	Musa balbisiana (Banana)	-	GO:0016021	integral component of membrane [GO:0016021]	-	integral component of membrane [GO:0016021]	-	-	-	-
Ecar_00000793	THU49246.1	A0A4V4H3R9	Uncharacterized protein	C4D60_Mb06t07530	Musa balbisiana (Banana)	-	GO:0003924; GO:0005525; GO:0019843; GO:0042254; GO:0046872	GTP binding [GO:0005525]; GTPase activity [GO:0003924]; metal ion binding [GO:0046872]; rRNA binding [GO:0019843]; ribosome biogenesis [GO:0042254]	ribosome biogenesis [GO:0042254]	-	GTPase activity [GO:0003924]; GTP binding [GO:0005525]; metal ion binding [GO:0046872]; rRNA binding [GO:0019843]	-	K06949	Metabolic pathways; Thiamine metabolism;
Ecar_00000794	KAD3641161.1	A0A5N6MLF9	NTF2 domain-containing protein	E3N88_30385	Mikania micrantha	-	-	-	-	-	-	-	-	-
Ecar_00000796	XP_009403551.1	M0T4K1	SBP-type domain-containing protein	103987084	Musa acuminata subsp. malaccensis (Wild banana) (Musa malaccensis)	-	GO:0003677; GO:0005634; GO:0046872	nucleus [GO:0005634]; DNA binding [GO:0003677]; metal ion binding [GO:0046872]	-	nucleus [GO:0005634]	DNA binding [GO:0003677]; metal ion binding [GO:0046872]	mus:103987084;	-	-
Ecar_00000797	THU48384.1	A0A4S8IKG0	Uncharacterized protein	C4D60_Mb09t25660	Musa balbisiana (Banana)	-	-	-	-	-	-	-	-	-
Ecar_00000801	KAE7995396.1	A0A5N6Q8D4	Dihydrolipoamide acetyltransferase component of pyruvate dehydrogenase complex (EC 2.3.1.-)	FH972_000201	Carpinus fangiana	2.3.1.-	GO:0016746	transferase activity, transferring acyl groups [GO:0016746]	-	-	transferase activity, transferring acyl groups [GO:0016746]	-	-	-
Ecar_00000802	THU49217.1	A0A4S8IL72	Uncharacterized protein	C4D60_Mb06t07220	Musa balbisiana (Banana)	-	GO:0005634; GO:0008270	nucleus [GO:0005634]; zinc ion binding [GO:0008270]	-	nucleus [GO:0005634]	zinc ion binding [GO:0008270]	-	-	-
Ecar_00000805	KYP44825.1	A0A151RQJ8	Retrovirus-related Pol polyprotein from transposon TNT 1-94 (EC 1.2.1.27)	KK1_033629	Cajanus cajan (Pigeon pea) (Cajanus indicus)	1.2.1.27	GO:0003676; GO:0004491; GO:0008270; GO:0015074	methylmalonate-semialdehyde dehydrogenase (acylating) activity [GO:0004491]; nucleic acid binding [GO:0003676]; zinc ion binding [GO:0008270]; DNA integration [GO:0015074]	DNA integration [GO:0015074]	-	methylmalonate-semialdehyde dehydrogenase (acylating) activity [GO:0004491]; nucleic acid binding [GO:0003676]; zinc ion binding [GO:0008270]	-	K02520	-
Ecar_00000815	THU44990.1	A0A4S8IAD0	Uncharacterized protein	C4D60_Mb02t13170	Musa balbisiana (Banana)	-	GO:0016021	integral component of membrane [GO:0016021]	-	integral component of membrane [GO:0016021]	-	-	-	-
Ecar_00000818	RWW21139.1	A0A444FEU1	Uncharacterized protein	GW17_00014715	Ensete ventricosum (Abyssinian banana) (Musa ensete)	-	GO:0016021	integral component of membrane [GO:0016021]	-	integral component of membrane [GO:0016021]	-	-	-	-
Ecar_00000820	RWW21139.1	A0A444FEU1	Uncharacterized protein	GW17_00014715	Ensete ventricosum (Abyssinian banana) (Musa ensete)	-	GO:0016021	integral component of membrane [GO:0016021]	-	integral component of membrane [GO:0016021]	-	-	K14411	mRNA surveillance pathway;
Ecar_00000825	THU48359.1	A0A4S8IJS0	Uncharacterized protein	C4D60_Mb09t25400	Musa balbisiana (Banana)	-	GO:0006857; GO:0016021; GO:0022857	integral component of membrane [GO:0016021]; transmembrane transporter activity [GO:0022857]; oligopeptide transport [GO:0006857]	oligopeptide transport [GO:0006857]	integral component of membrane [GO:0016021]	transmembrane transporter activity [GO:0022857]	-	-	-
Ecar_00000827	XP_009387842.1	UPI0005122C95	Transmembrane 9 superfamily member;transmembrane 9 superfamily member 2;hypothetical protein;(wild Malaysian banana) hypothetical protein	C4D60_Mb00t00890;LOC103974692;GSMUA_270020.1	Musa balbisiana (Banana); Musa acuminata subsp. malaccensis (Wild banana) (Musa malaccensis)	-	GO:0000139; GO:0010008; GO:0016021	endosome membrane [GO:0010008]; Golgi membrane [GO:0000139]; integral component of membrane [GO:0016021]	-	endosome membrane [GO:0010008]; Golgi membrane [GO:0000139]; integral component of membrane [GO:0016021]	-	-	K17085	-
Ecar_00000831	THU48353.1	A0A4S8IJ19	Endoplasmic reticulum transmembrane protein	C4D60_Mb09t25330	Musa balbisiana (Banana)	-	GO:0005789; GO:0006886; GO:0006888; GO:0016021; GO:0070973	endoplasmic reticulum membrane [GO:0005789]; integral component of membrane [GO:0016021]; endoplasmic reticulum to Golgi vesicle-mediated transport [GO:0006888]; intracellular protein transport [GO:0006886]; protein localization to endoplasmic reticulum exit site [GO:0070973]	endoplasmic reticulum to Golgi vesicle-mediated transport [GO:0006888]; intracellular protein transport [GO:0006886]; protein localization to endoplasmic reticulum exit site [GO:0070973]	endoplasmic reticulum membrane [GO:0005789]; integral component of membrane [GO:0016021]	-	-	K14009	Protein processing in endoplasmic reticulum;
Ecar_00000841	XP_009403521.1	M0T4G9	WRKY domain-containing protein	103987058	Musa acuminata subsp. malaccensis (Wild banana) (Musa malaccensis)	-	GO:0000976; GO:0003700; GO:0005634	nucleus [GO:0005634]; DNA-binding transcription factor activity [GO:0003700]; transcription regulatory region sequence-specific DNA binding [GO:0000976]	-	nucleus [GO:0005634]	DNA-binding transcription factor activity [GO:0003700]; transcription regulatory region sequence-specific DNA binding [GO:0000976]	mus:103987058;	-	-
Ecar_00000842	XP_024441919.1	UPI000D189879	zinc finger MYM-type protein 1-like	LOC112324289	Populus trichocarpa (Western balsam poplar) (Populus balsamifera subsp. trichocarpa)	-	-	-	-	-	-	-	-	-
Ecar_00000845	RVW85923.1	A0A438HNA1	60S ribosomal protein L11-1	RPL11A_2 CK203_035367	Vitis vinifera (Grape)	-	GO:0003735; GO:0005840; GO:0006412	ribosome [GO:0005840]; structural constituent of ribosome [GO:0003735]; translation [GO:0006412]	translation [GO:0006412]	ribosome [GO:0005840]	structural constituent of ribosome [GO:0003735]	-	-	-
Ecar_00000848	CCH50976.1	I7K8L3	T4.15 protein	T4.15	Malus x robusta	-	-	-	-	-	-	-	-	-
Ecar_00000851	XP_015622005.1	A3A0R2	Fertility restorer homologue A-like (Os01g0908800 protein)	Os01g0908800 B1417F08.40 OsJ_04481 P0456E05.13	Oryza sativa subsp. japonica (Rice)	-	-	-	-	-	-	osa:4324863;	-	-
Ecar_00000854	RRT55006.1	A0A426YTC2	Uncharacterized protein (Fragment)	B296_00047722	Ensete ventricosum (Abyssinian banana) (Musa ensete)	-	GO:0016021	integral component of membrane [GO:0016021]	-	integral component of membrane [GO:0016021]	-	-	K15111	-
Ecar_00000857	XP_009403482.1	UPI000511F43D	crocetin glucosyltransferase, chloroplastic-like;(wild Malaysian banana) hypothetical protein	LOC103987025;GSMUA_153120.1	Musa acuminata subsp. malaccensis (Wild banana) (Musa malaccensis)	-	-	-	-	-	-	-	-	-
Ecar_00000859	XP_009403481.1	UPI0005125F49	crocetin glucosyltransferase, chloroplastic-like;(wild Malaysian banana) hypothetical protein	LOC103987024;GSMUA_153110.1	Musa acuminata subsp. malaccensis (Wild banana) (Musa malaccensis)	-	-	-	-	-	-	-	-	-
Ecar_00000863	XP_009408951.1	UPI000511EA0B	E3 ubiquitin-protein ligase At1g63170-like isoform X1	LOC103991281	Musa acuminata subsp. malaccensis (Wild banana) (Musa malaccensis)	-	-	-	-	-	-	-	-	-
Ecar_00000864	THU66373.1	A0A4S8JVU9	L-ascorbate oxidase (EC 1.10.3.3)	C4D60_Mb05t13470	Musa balbisiana (Banana)	1.10.3.3	GO:0005507; GO:0005576; GO:0008447	extracellular region [GO:0005576]; copper ion binding [GO:0005507]; L-ascorbate oxidase activity [GO:0008447]	-	extracellular region [GO:0005576]	copper ion binding [GO:0005507]; L-ascorbate oxidase activity [GO:0008447]	-	-	-
Ecar_00000866	XP_023890199.1	UPI000CE22A23	uncharacterized protein LOC112002273	LOC112002273	Quercus suber (Cork oak)	-	-	-	-	-	-	-	-	-
Ecar_00000867	CAN62538.1	A5AJR0	Integrase catalytic domain-containing protein	VITISV_031159	Vitis vinifera (Grape)	-	GO:0003676; GO:0015074	nucleic acid binding [GO:0003676]; DNA integration [GO:0015074]	DNA integration [GO:0015074]	-	nucleic acid binding [GO:0003676]	-	-	-
Ecar_00000872	KAA8545181.1	A0A5J5BV79	AAA domain-containing protein	F0562_019930	Nyssa sinensis	-	GO:0000502; GO:0005524; GO:0005737; GO:0030163; GO:0036402	cytoplasm [GO:0005737]; proteasome complex [GO:0000502]; ATP binding [GO:0005524]; proteasome-activating ATPase activity [GO:0036402]; protein catabolic process [GO:0030163]	protein catabolic process [GO:0030163]	cytoplasm [GO:0005737]; proteasome complex [GO:0000502]	ATP binding [GO:0005524]; proteasome-activating ATPase activity [GO:0036402]	-	-	-
Ecar_00000874	THU47114.1	A0A4S8IH51	Uncharacterized protein	C4D60_Mb09t12110	Musa balbisiana (Banana)	-	GO:0016747	transferase activity, transferring acyl groups other than amino-acyl groups [GO:0016747]	-	-	transferase activity, transferring acyl groups other than amino-acyl groups [GO:0016747]	-	K15400	Cutin, suberine and wax biosynthesis;
Ecar_00000878	XP_009390565.1	UPI00051229C1	probable CCR4-associated factor 1 homolog 7;(wild Malaysian banana) hypothetical protein	LOC103976926;GSMUA_207330.1	Musa acuminata subsp. malaccensis (Wild banana) (Musa malaccensis)	-	-	-	-	-	-	-	-	-
Ecar_00000881	XP_018675052.1	UPI0008A0F4BD	titin homolog isoform X3	LOC103969094	Musa acuminata subsp. malaccensis (Wild banana) (Musa malaccensis)	-	-	-	-	-	-	-	-	-
Ecar_00000888	RRT69221.1	A0A426ZZ50	Uncharacterized protein	B296_00037597	Ensete ventricosum (Abyssinian banana) (Musa ensete)	-	-	-	-	-	-	-	-	-
Ecar_00000889	XP_017700028.1	-	-	-	-	-	-	-	-	-	-	-	K01850	Metabolic pathways; Biosynthesis of secondary metabolites; Biosynthesis of amino acids; Phenylalanine, tyrosine and tryptophan biosynthesis;
Ecar_00000890	THU57533.1	A0A4S8J7H3	Nas2_N domain-containing protein	C4D60_Mb03t04520	Musa balbisiana (Banana)	-	GO:0070682	proteasome regulatory particle assembly [GO:0070682]	proteasome regulatory particle assembly [GO:0070682]	-	-	-	K06693	Proteasome;
Ecar_00000893	THU66313.1	A0A4S8JVP5	Clp R domain-containing protein	C4D60_Mb05t12850	Musa balbisiana (Banana)	-	-	-	-	-	-	-	-	-
Ecar_00000894	THU57586.1	A0A4V4H5W1	Clp R domain-containing protein	C4D60_Mb03t05080	Musa balbisiana (Banana)	-	-	-	-	-	-	-	-	-
Ecar_00000895	XP_018673648.1	UPI0008A0C2F6	LOW QUALITY PROTEIN: uncharacterized membrane protein At1g16860	LOC103997887	Musa acuminata subsp. malaccensis (Wild banana) (Musa malaccensis)	-	-	-	-	-	-	-	-	-
Ecar_00000896	XP_024196177.1	UPI000D094915	uncharacterized protein LOC112199378	LOC112199378	Rosa chinensis (China rose)	-	-	-	-	-	-	-	-	-
Ecar_00000899	XP_009417498.1	UPI0005120D87	oxysterol-binding protein-related protein 4C isoform X1;(wild Malaysian banana) hypothetical protein	LOC103997890;GSMUA_231770.1	Musa acuminata subsp. malaccensis (Wild banana) (Musa malaccensis)	-	-	-	-	-	-	-	K22285	-
Ecar_00000900	RRT84686.1	A0A427B8D7	Uncharacterized protein	B296_00013677 GW17_00000431	Ensete ventricosum (Abyssinian banana) (Musa ensete)	-	GO:0003735; GO:0005840	ribosome [GO:0005840]; structural constituent of ribosome [GO:0003735]	-	ribosome [GO:0005840]	structural constituent of ribosome [GO:0003735]	-	K02942	Ribosome;
Ecar_00000910	XP_018678389.1	UPI0008A0E601	DNA repair endonuclease UVH1 isoform X2	LOC103976861	Musa acuminata subsp. malaccensis (Wild banana) (Musa malaccensis)	-	-	-	-	-	-	-	K10848	Nucleotide excision repair;
Ecar_00000914	XP_029124376.1	UPI00057A5CA9	bifunctional phosphatase IMPL2, chloroplastic isoform X3	LOC105058778	Elaeis guineensis var. tenera (Oil palm)	-	-	-	-	-	-	-	K18649	Metabolic pathways; Biosynthesis of secondary metabolites; Biosynthesis of amino acids; Ascorbate and aldarate metabolism; Inositol phosphate metabolism; Histidine metabolism; Phosphatidylinositol signaling system;
Ecar_00000915	XP_009391221.1	UPI000511CAA5	pentatricopeptide repeat-containing protein At5g48910;(wild Malaysian banana) hypothetical protein	LOC103977440;GSMUA_208750.1	Musa acuminata subsp. malaccensis (Wild banana) (Musa malaccensis)	-	-	-	-	-	-	-	-	-
Ecar_00000918	XP_009394889.1	UPI0005126267	protein VERNALIZATION INSENSITIVE 3 isoform X1;(wild Malaysian banana) hypothetical protein	LOC103980279;GSMUA_107560.1	Musa acuminata subsp. malaccensis (Wild banana) (Musa malaccensis)	-	-	-	-	-	-	-	-	-
Ecar_00000939	XP_009417480.1	UPI000511EE0E	U4/U6.U5 small nuclear ribonucleoprotein 27 kDa protein;(wild Malaysian banana) hypothetical protein	LOC103997874;GSMUA_231600.1	Musa acuminata subsp. malaccensis (Wild banana) (Musa malaccensis)	-	-	-	-	-	-	-	K12846	Spliceosome;
Ecar_00000943	XP_034699925.1	UPI00155A739B	putative glucose-6-phosphate 1-epimerase isoform X1	LOC117925146	Vitis riparia (Frost grape) (Vitis vulpina)	-	-	-	-	-	-	-	K01792	Metabolic pathways; Biosynthesis of secondary metabolites; Glycolysis_Gluconeogenesis;
Ecar_00000946	XP_008809994.1	-	-	-	-	-	-	-	-	-	-	-	K22745	p53 signaling pathway;
Ecar_00000950	THU57576.1	A0A4V4H5W2	Xyloglucan endotransglucosylase/hydrolase (EC 2.4.1.207)	C4D60_Mb03t04980	Musa balbisiana (Banana)	2.4.1.207	GO:0004553; GO:0005618; GO:0010411; GO:0016762; GO:0042546; GO:0048046; GO:0071555	apoplast [GO:0048046]; cell wall [GO:0005618]; hydrolase activity, hydrolyzing O-glycosyl compounds [GO:0004553]; xyloglucan:xyloglucosyl transferase activity [GO:0016762]; cell wall biogenesis [GO:0042546]; cell wall organization [GO:0071555]; xyloglucan metabolic process [GO:0010411]	cell wall biogenesis [GO:0042546]; cell wall organization [GO:0071555]; xyloglucan metabolic process [GO:0010411]	apoplast [GO:0048046]; cell wall [GO:0005618]	hydrolase activity, hydrolyzing O-glycosyl compounds [GO:0004553]; xyloglucan:xyloglucosyl transferase activity [GO:0016762]	-	K14504	Plant hormone signal transduction;
Ecar_00000953	XP_009417795.1	M0U022	FAS1 domain-containing protein	103998124	Musa acuminata subsp. malaccensis (Wild banana) (Musa malaccensis)	-	GO:0046658	anchored component of plasma membrane [GO:0046658]	-	anchored component of plasma membrane [GO:0046658]	-	mus:103998124;	-	-
Ecar_00000956	RRT56680.1	A0A426YY66	Uncharacterized protein	B296_00026870	Ensete ventricosum (Abyssinian banana) (Musa ensete)	-	-	-	-	-	-	-	-	-
Ecar_00000961	XP_009390520.1	UPI000511CCD3	probable alpha,alpha-trehalose-phosphate synthase [UDP-forming] 9;(wild Malaysian banana) hypothetical protein	LOC103976901;GSMUA_207620.1	Musa acuminata subsp. malaccensis (Wild banana) (Musa malaccensis)	-	-	-	-	-	-	-	-	-
Ecar_00000963	RWW28248.1	A0A444G053	Glyco_transf_20 domain-containing protein	GW17_00007282	Ensete ventricosum (Abyssinian banana) (Musa ensete)	-	GO:0004805; GO:0005992	trehalose-phosphatase activity [GO:0004805]; trehalose biosynthetic process [GO:0005992]	trehalose biosynthetic process [GO:0005992]	-	trehalose-phosphatase activity [GO:0004805]	-	-	-
Ecar_00000964	RWW28248.1	A0A444G053	Glyco_transf_20 domain-containing protein	GW17_00007282	Ensete ventricosum (Abyssinian banana) (Musa ensete)	-	GO:0004805; GO:0005992	trehalose-phosphatase activity [GO:0004805]; trehalose biosynthetic process [GO:0005992]	trehalose biosynthetic process [GO:0005992]	-	trehalose-phosphatase activity [GO:0004805]	-	-	-
Ecar_00000966	RVX14120.1	A0A438JYT1	Retrovirus-related Pol polyprotein from transposon TNT 1-94	POLX_1925 CK203_011318	Vitis vinifera (Grape)	-	GO:0003676; GO:0008270; GO:0015074	nucleic acid binding [GO:0003676]; zinc ion binding [GO:0008270]; DNA integration [GO:0015074]	DNA integration [GO:0015074]	-	nucleic acid binding [GO:0003676]; zinc ion binding [GO:0008270]	-	K19044	-
Ecar_00000973	XP_009417462.1	UPI0005124254	protein ECERIFERUM 3	LOC103997861	Musa acuminata subsp. malaccensis (Wild banana) (Musa malaccensis)	-	-	-	-	-	-	-	-	-
Ecar_00000977	XP_018686847.1	UPI0008A0EE7C	serine/threonine-protein kinase BLUS1-like isoform X1	LOC103997857	Musa acuminata subsp. malaccensis (Wild banana) (Musa malaccensis)	-	-	-	-	-	-	-	-	-
Ecar_00000978	XP_009417456.1	UPI000511C008	autophagy-related protein 18b isoform X1	LOC103997856	Musa acuminata subsp. malaccensis (Wild banana) (Musa malaccensis)	-	-	-	-	-	-	-	K17908	-
Ecar_00000983	THU47124.1	A0A4S8IH60	Protein kinase domain-containing protein	C4D60_Mb09t12220	Musa balbisiana (Banana)	-	GO:0004672; GO:0005524; GO:0016021	integral component of membrane [GO:0016021]; ATP binding [GO:0005524]; protein kinase activity [GO:0004672]	-	integral component of membrane [GO:0016021]	ATP binding [GO:0005524]; protein kinase activity [GO:0004672]	-	-	-
Ecar_00000989	THU57538.1	A0A4S8J7I2	Peroxidase (EC 1.11.1.7)	C4D60_Mb03t04580	Musa balbisiana (Banana)	1.11.1.7	GO:0004601; GO:0005576; GO:0006979; GO:0020037; GO:0042744; GO:0046872	extracellular region [GO:0005576]; heme binding [GO:0020037]; metal ion binding [GO:0046872]; peroxidase activity [GO:0004601]; hydrogen peroxide catabolic process [GO:0042744]; response to oxidative stress [GO:0006979]	hydrogen peroxide catabolic process [GO:0042744]; response to oxidative stress [GO:0006979]	extracellular region [GO:0005576]	heme binding [GO:0020037]; metal ion binding [GO:0046872]; peroxidase activity [GO:0004601]	-	K00430	Metabolic pathways; Biosynthesis of secondary metabolites; Phenylpropanoid biosynthesis;
Ecar_00000991	XP_009417452.1	M0TZZ5	Magnesium transporter	103997852	Musa acuminata subsp. malaccensis (Wild banana) (Musa malaccensis)	-	GO:0015095; GO:0015693; GO:0016021	integral component of membrane [GO:0016021]; magnesium ion transmembrane transporter activity [GO:0015095]; magnesium ion transport [GO:0015693]	magnesium ion transport [GO:0015693]	integral component of membrane [GO:0016021]	magnesium ion transmembrane transporter activity [GO:0015095]	mus:103997852;	K16075	-
Ecar_00000994	XP_009417818.1	UPI000511E2F5	transcription factor HEC2-like;(wild Malaysian banana) hypothetical protein	LOC103998150;GSMUA_233130.1	Musa acuminata subsp. malaccensis (Wild banana) (Musa malaccensis)	-	-	-	-	-	-	-	-	-
Ecar_00000996	XP_009391370.1	UPI000511F486	gamma-glutamylcyclotransferase 2-3;(wild Malaysian banana) hypothetical protein	LOC103977548;GSMUA_209970.1	Musa acuminata subsp. malaccensis (Wild banana) (Musa malaccensis)	-	-	-	-	-	-	-	K22596	Metabolic pathways; Glutathione metabolism;
Ecar_00000997	XP_009391421.2	UPI0008A0ACD1	MACPF domain-containing protein At1g14780-like isoform X1	LOC103977586	Musa acuminata subsp. malaccensis (Wild banana) (Musa malaccensis)	-	-	-	-	-	-	-	-	-
Ecar_00001001	XP_009391408.1	UPI0005121C0A	3-ketoacyl-CoA synthase 6;(wild Malaysian banana) hypothetical protein	LOC103977577;GSMUA_210260.1	Musa acuminata subsp. malaccensis (Wild banana) (Musa malaccensis)	-	-	-	-	-	-	-	-	-
Ecar_00001002	RZS09790.1	-	-	-	-	-	-	-	-	-	-	-	K15397	Metabolic pathways; Biosynthesis of secondary metabolites; Fatty acid elongation;
Ecar_00001003	THU57780.1	A0A4S8J871	GCV_T domain-containing protein	C4D60_Mb03t07150	Musa balbisiana (Banana)	-	GO:0016740	transferase activity [GO:0016740]	-	-	transferase activity [GO:0016740]	-	-	-
Ecar_00001010	RWW31730.1	A0A444GA36	Uncharacterized protein (Fragment)	GW17_00003633	Ensete ventricosum (Abyssinian banana) (Musa ensete)	-	-	-	-	-	-	-	-	-
Ecar_00001011	THU57807.1	A0A4S8J869	Annexin	C4D60_Mb03t07440	Musa balbisiana (Banana)	-	GO:0005509; GO:0005544	calcium ion binding [GO:0005509]; calcium-dependent phospholipid binding [GO:0005544]	-	-	calcium-dependent phospholipid binding [GO:0005544]; calcium ion binding [GO:0005509]	-	K17098	-
Ecar_00001012	THU57807.1	A0A4S8J869	Annexin	C4D60_Mb03t07440	Musa balbisiana (Banana)	-	GO:0005509; GO:0005544	calcium ion binding [GO:0005509]; calcium-dependent phospholipid binding [GO:0005544]	-	-	calcium-dependent phospholipid binding [GO:0005544]; calcium ion binding [GO:0005509]	-	K17098	-
Ecar_00001024	THU58857.1	A0A4S8JAV3	Uncharacterized protein	C4D60_Mb03t18890	Musa balbisiana (Banana)	-	GO:0005524; GO:0016021; GO:0042626	integral component of membrane [GO:0016021]; ATP binding [GO:0005524]; ATPase-coupled transmembrane transporter activity [GO:0042626]	-	integral component of membrane [GO:0016021]	ATPase-coupled transmembrane transporter activity [GO:0042626]; ATP binding [GO:0005524]	-	-	-
Ecar_00001025	RWW29507.1	A0A444G3U2	Uncharacterized protein	GW17_00005961	Ensete ventricosum (Abyssinian banana) (Musa ensete)	-	GO:0005524; GO:0016021; GO:0042626	integral component of membrane [GO:0016021]; ATP binding [GO:0005524]; ATPase-coupled transmembrane transporter activity [GO:0042626]	-	integral component of membrane [GO:0016021]	ATPase-coupled transmembrane transporter activity [GO:0042626]; ATP binding [GO:0005524]	-	K05658	ABC transporters;
Ecar_00001026	RWW29507.1	A0A444G3U2	Uncharacterized protein	GW17_00005961	Ensete ventricosum (Abyssinian banana) (Musa ensete)	-	GO:0005524; GO:0016021; GO:0042626	integral component of membrane [GO:0016021]; ATP binding [GO:0005524]; ATPase-coupled transmembrane transporter activity [GO:0042626]	-	integral component of membrane [GO:0016021]	ATPase-coupled transmembrane transporter activity [GO:0042626]; ATP binding [GO:0005524]	-	K05658	ABC transporters;
Ecar_00001033	RRT75596.1	A0A427AHB4	Uncharacterized protein	B296_00007954	Ensete ventricosum (Abyssinian banana) (Musa ensete)	-	GO:0016021; GO:0016757	integral component of membrane [GO:0016021]; transferase activity, transferring glycosyl groups [GO:0016757]	-	integral component of membrane [GO:0016021]	transferase activity, transferring glycosyl groups [GO:0016757]	-	-	-
Ecar_00001036	THU51521.1	A0A4S8ISA8	Omp85 domain-containing protein	C4D60_Mb06t31910	Musa balbisiana (Banana)	-	GO:0009527	plastid outer membrane [GO:0009527]	-	plastid outer membrane [GO:0009527]	-	-	-	-
Ecar_00001039	XP_009406699.1	UPI0005122EA5	syntaxin-121-like;(wild Malaysian banana) hypothetical protein	LOC103989550;GSMUA_179080.1	Musa acuminata subsp. malaccensis (Wild banana) (Musa malaccensis)	-	-	-	-	-	-	-	-	-
Ecar_00001040	XP_009407099.1	UPI000511E71F	DNA-binding protein HEXBP-like;(wild Malaysian banana) hypothetical protein	LOC103989879;GSMUA_179130.1	Musa acuminata subsp. malaccensis (Wild banana) (Musa malaccensis)	-	-	-	-	-	-	-	-	-
Ecar_00001042	RRT78423.1	A0A427AQE9	USP domain-containing protein	B296_00006042	Ensete ventricosum (Abyssinian banana) (Musa ensete)	-	GO:0004843; GO:0006511; GO:0016021; GO:0016579	integral component of membrane [GO:0016021]; thiol-dependent deubiquitinase [GO:0004843]; protein deubiquitination [GO:0016579]; ubiquitin-dependent protein catabolic process [GO:0006511]	protein deubiquitination [GO:0016579]; ubiquitin-dependent protein catabolic process [GO:0006511]	integral component of membrane [GO:0016021]	thiol-dependent deubiquitinase [GO:0004843]	-	K11855	-
Ecar_00001044	RRT50489.1	A0A426YFG1	Uncharacterized protein	B296_00017634	Ensete ventricosum (Abyssinian banana) (Musa ensete)	-	GO:0016021; GO:0048544	integral component of membrane [GO:0016021]; recognition of pollen [GO:0048544]	recognition of pollen [GO:0048544]	integral component of membrane [GO:0016021]	-	-	-	-
Ecar_00001045	THU51910.1	A0A4S8IT46	Uncharacterized protein	C4D60_Mb06t36050	Musa balbisiana (Banana)	-	GO:0016021; GO:0048544	integral component of membrane [GO:0016021]; recognition of pollen [GO:0048544]	recognition of pollen [GO:0048544]	integral component of membrane [GO:0016021]	-	-	-	-
Ecar_00001046	RZS28448.1	-	-	-	-	-	-	-	-	-	-	-	K20843	-
Ecar_00001048	XP_009417051.1	UPI0005124486	uncharacterized protein LOC103997532;(wild Malaysian banana) hypothetical protein	LOC103997532;GSMUA_228380.1	Musa acuminata subsp. malaccensis (Wild banana) (Musa malaccensis)	-	-	-	-	-	-	-	K09534	-
Ecar_00001053	XP_009416749.1	M0TZ29	Reticulon-like protein	103997307	Musa acuminata subsp. malaccensis (Wild banana) (Musa malaccensis)	-	GO:0005789; GO:0016021	endoplasmic reticulum membrane [GO:0005789]; integral component of membrane [GO:0016021]	-	endoplasmic reticulum membrane [GO:0005789]; integral component of membrane [GO:0016021]	-	mus:103997307;	-	-
Ecar_00001054	THU46850.1	A0A4S8IF85	Uncharacterized protein	C4D60_Mb09t09240	Musa balbisiana (Banana)	-	GO:0016021; GO:0046873	integral component of membrane [GO:0016021]; metal ion transmembrane transporter activity [GO:0046873]	-	integral component of membrane [GO:0016021]	metal ion transmembrane transporter activity [GO:0046873]	-	-	-
Ecar_00001057	THU48087.1	A0A4S8IIA1	Uncharacterized protein	C4D60_Mb09t22530	Musa balbisiana (Banana)	-	-	-	-	-	-	-	K01011	Metabolic pathways; Sulfur metabolism; Cysteine and methionine metabolism; Sulfur relay system;
Ecar_00001058	RWW71118.1	-	-	-	-	-	-	-	-	-	-	-	K16219	-
Ecar_00001064	PKA61952.1	A0A2I0B2E3	Myb-related protein Zm1	AXF42_Ash019158	Apostasia shenzhenica	-	-	-	-	-	-	-	-	-
Ecar_00001068	KYP71150.1	A0A151TVS9	Retrovirus-related Pol polyprotein from transposon TNT 1-94	KK1_010394	Cajanus cajan (Pigeon pea) (Cajanus indicus)	-	GO:0003676; GO:0008270; GO:0015074	nucleic acid binding [GO:0003676]; zinc ion binding [GO:0008270]; DNA integration [GO:0015074]	DNA integration [GO:0015074]	-	nucleic acid binding [GO:0003676]; zinc ion binding [GO:0008270]	-	-	-
Ecar_00001070	THU46835.1	A0A4S8IF47	Protein kinase domain-containing protein	C4D60_Mb09t09070	Musa balbisiana (Banana)	-	GO:0004672; GO:0005524; GO:0005886; GO:0016021; GO:0030246	integral component of membrane [GO:0016021]; plasma membrane [GO:0005886]; ATP binding [GO:0005524]; carbohydrate binding [GO:0030246]; protein kinase activity [GO:0004672]	-	integral component of membrane [GO:0016021]; plasma membrane [GO:0005886]	ATP binding [GO:0005524]; carbohydrate binding [GO:0030246]; protein kinase activity [GO:0004672]	-	-	-
Ecar_00001072	ONM29464.1	A0A1D6MJJ4	Ribosome biogenesis regulatory protein	100192946 ZEAMMB73_Zm00001d039611	Zea mays (Maize)	-	GO:0000055; GO:0000447; GO:0005730; GO:0030687; GO:0042273	nucleolus [GO:0005730]; preribosome, large subunit precursor [GO:0030687]; endonucleolytic cleavage in ITS1 to separate SSU-rRNA from 5.8S rRNA and LSU-rRNA from tricistronic rRNA transcript (SSU-rRNA, 5.8S rRNA, LSU-rRNA) [GO:0000447]; ribosomal large subunit biogenesis [GO:0042273]; ribosomal large subunit export from nucleus [GO:0000055]	endonucleolytic cleavage in ITS1 to separate SSU-rRNA from 5.8S rRNA and LSU-rRNA from tricistronic rRNA transcript (SSU-rRNA, 5.8S rRNA, LSU-rRNA) [GO:0000447]; ribosomal large subunit biogenesis [GO:0042273]; ribosomal large subunit export from nucleus [GO:0000055]	nucleolus [GO:0005730]; preribosome, large subunit precursor [GO:0030687]	-	-	K14852	-
Ecar_00001084	THU46835.1	A0A4S8IF47	Protein kinase domain-containing protein	C4D60_Mb09t09070	Musa balbisiana (Banana)	-	GO:0004672; GO:0005524; GO:0005886; GO:0016021; GO:0030246	integral component of membrane [GO:0016021]; plasma membrane [GO:0005886]; ATP binding [GO:0005524]; carbohydrate binding [GO:0030246]; protein kinase activity [GO:0004672]	-	integral component of membrane [GO:0016021]; plasma membrane [GO:0005886]	ATP binding [GO:0005524]; carbohydrate binding [GO:0030246]; protein kinase activity [GO:0004672]	-	-	-
Ecar_00001086	THU46823.1	A0A4S8IF34	Uncharacterized protein	C4D60_Mb09t08950	Musa balbisiana (Banana)	-	GO:0004672; GO:0005524; GO:0005886; GO:0016021; GO:0030246	integral component of membrane [GO:0016021]; plasma membrane [GO:0005886]; ATP binding [GO:0005524]; carbohydrate binding [GO:0030246]; protein kinase activity [GO:0004672]	-	integral component of membrane [GO:0016021]; plasma membrane [GO:0005886]	ATP binding [GO:0005524]; carbohydrate binding [GO:0030246]; protein kinase activity [GO:0004672]	-	-	-
Ecar_00001087	XP_009383455.1	UPI0005122A4E	box C/D snoRNA protein 1;(wild Malaysian banana) hypothetical protein	LOC103971214;GSMUA_15650.1	Musa acuminata subsp. malaccensis (Wild banana) (Musa malaccensis)	-	-	-	-	-	-	-	-	-
Ecar_00001088	XP_009416781.1	UPI00051262A9	protein N-lysine methyltransferase METTL21A-like;(wild Malaysian banana) hypothetical protein	LOC103997330;GSMUA_227840.1	Musa acuminata subsp. malaccensis (Wild banana) (Musa malaccensis)	-	-	-	-	-	-	-	-	-
Ecar_00001091	THU46820.1	A0A4S8IF59	Uncharacterized protein	C4D60_Mb09t08920	Musa balbisiana (Banana)	-	GO:0016021	integral component of membrane [GO:0016021]	-	integral component of membrane [GO:0016021]	-	-	-	-
Ecar_00001093	XP_018683404.1	UPI000512100A	glucan endo-1,3-beta-glucosidase 7;glucan endo-1,3-beta-glucosidase 7-like;(wild Malaysian banana) hypothetical protein	LOC103989593;GSMUA_179560.1	Musa acuminata subsp. malaccensis (Wild banana) (Musa malaccensis)	-	-	-	-	-	-	-	-	-
Ecar_00001100	XP_009406760.1	M0TBW7	Uncharacterized protein	103989599	Musa acuminata subsp. malaccensis (Wild banana) (Musa malaccensis)	-	GO:0006508; GO:0008236; GO:0008239	dipeptidyl-peptidase activity [GO:0008239]; serine-type peptidase activity [GO:0008236]; proteolysis [GO:0006508]	proteolysis [GO:0006508]	-	dipeptidyl-peptidase activity [GO:0008239]; serine-type peptidase activity [GO:0008236]	mus:103989599;	-	-
Ecar_00001104	THU51579.1	A0A4S8IT39	Uncharacterized protein	C4D60_Mb06t32510	Musa balbisiana (Banana)	-	GO:0005634; GO:0006997	nucleus [GO:0005634]; nucleus organization [GO:0006997]	nucleus organization [GO:0006997]	nucleus [GO:0005634]	-	-	-	-
Ecar_00001105	THU46811.1	A0A4S8IF63	Uncharacterized protein	C4D60_Mb09t08830	Musa balbisiana (Banana)	-	-	-	-	-	-	-	-	-
Ecar_00001111	XP_009416796.1	UPI000511BB2E	RING-H2 finger protein ATL65;(wild Malaysian banana) hypothetical protein	LOC103997340;GSMUA_227700.1	Musa acuminata subsp. malaccensis (Wild banana) (Musa malaccensis)	-	-	-	-	-	-	-	-	-
Ecar_00001114	RVW83369.1	A0A438HG83	Retrovirus-related Pol polyprotein from transposon TNT 1-94	POLX_892 CK203_038877	Vitis vinifera (Grape)	-	GO:0003676; GO:0015074	nucleic acid binding [GO:0003676]; DNA integration [GO:0015074]	DNA integration [GO:0015074]	-	nucleic acid binding [GO:0003676]	-	-	-
Ecar_00001120	RRT81220.1	A0A427AY91	LOB domain-containing protein	B296_00011391 BHM03_00008952 GW17_00017988	Ensete ventricosum (Abyssinian banana) (Musa ensete)	-	GO:0007275	multicellular organism development [GO:0007275]	multicellular organism development [GO:0007275]	-	-	-	-	-
Ecar_00001122	AUZ41872.1	A0A2L0RIR5	Transcriptional adaptor 1-1	-	Musa acuminata AAA Group (dessert banana)	-	GO:0070461	SAGA-type complex [GO:0070461]	-	SAGA-type complex [GO:0070461]	-	-	-	-
Ecar_00001123	XP_009407419.1	UPI0005123AA7	uncharacterized protein LOC103990108;(wild Malaysian banana) hypothetical protein	LOC103990108;GSMUA_182800.1	Musa acuminata subsp. malaccensis (Wild banana) (Musa malaccensis)	-	-	-	-	-	-	-	-	-
Ecar_00001125	RZR78865.1	-	-	-	-	-	-	-	-	-	-	-	K21989	-
Ecar_00001128	THU51865.1	A0A4S8IT55	DCD domain-containing protein	C4D60_Mb06t35560	Musa balbisiana (Banana)	-	-	-	-	-	-	-	-	-
Ecar_00001130	XP_009419071.1	UPI000511E53A	transmembrane protein adipocyte-associated 1 homolog;(wild Malaysian banana) hypothetical protein	LOC103999139;GSMUA_246010.1	Musa acuminata subsp. malaccensis (Wild banana) (Musa malaccensis)	-	-	-	-	-	-	-	-	-
Ecar_00001134	XP_009399368.1	UPI000511DCE3	RNA-binding protein 28 isoform X1	LOC103983805	Musa acuminata subsp. malaccensis (Wild banana) (Musa malaccensis)	-	-	-	-	-	-	-	K14573	Ribosome biogenesis in eukaryotes;
Ecar_00001135	XP_008805139.1	-	-	-	-	-	-	-	-	-	-	-	K01126	Glycerophospholipid metabolism;
Ecar_00001136	XP_009407384.1	UPI000511C905	UDP-arabinopyranose mutase 1;(wild Malaysian banana) hypothetical protein	LOC103990082;GSMUA_183060.1	Musa acuminata subsp. malaccensis (Wild banana) (Musa malaccensis)	-	-	-	-	-	-	-	-	-
Ecar_00001139	RVW92024.1	A0A438I5N6	Retrovirus-related Pol polyprotein from transposon TNT 1-94	POLX_1909 CK203_037115	Vitis vinifera (Grape)	-	GO:0003676; GO:0008270; GO:0015074	nucleic acid binding [GO:0003676]; zinc ion binding [GO:0008270]; DNA integration [GO:0015074]	DNA integration [GO:0015074]	-	nucleic acid binding [GO:0003676]; zinc ion binding [GO:0008270]	-	-	-
Ecar_00001148	RWW29010.1	A0A444G293	Protein phosphatase (EC 3.1.3.16)	GW17_00006484	Ensete ventricosum (Abyssinian banana) (Musa ensete)	3.1.3.16	GO:0046872; GO:0106306; GO:0106307	metal ion binding [GO:0046872]; protein serine phosphatase activity [GO:0106306]; protein threonine phosphatase activity [GO:0106307]	-	-	metal ion binding [GO:0046872]; protein serine phosphatase activity [GO:0106306]; protein threonine phosphatase activity [GO:0106307]	-	-	-
Ecar_00001152	THU51881.1	A0A4S8IT72	Uncharacterized protein	C4D60_Mb06t35740	Musa balbisiana (Banana)	-	GO:0005509	calcium ion binding [GO:0005509]	-	-	calcium ion binding [GO:0005509]	-	-	-
Ecar_00001153	RWV92472.1	A0A444D2X4	Longin domain-containing protein	GW17_00045146	Ensete ventricosum (Abyssinian banana) (Musa ensete)	-	GO:0016020	membrane [GO:0016020]	-	membrane [GO:0016020]	-	-	K08515	SNARE interactions in vesicular transport;
Ecar_00001155	RZS18047.1	-	-	-	-	-	-	-	-	-	-	-	K14648	-
Ecar_00001163	XP_009419091.1	M0U3V1	Monogalactosyldiacylglycerol synthase (EC 2.4.1.46)	103999153	Musa acuminata subsp. malaccensis (Wild banana) (Musa malaccensis)	2.4.1.46	GO:0009247; GO:0016020; GO:0046509	membrane [GO:0016020]; 1,2-diacylglycerol 3-beta-galactosyltransferase activity [GO:0046509]; glycolipid biosynthetic process [GO:0009247]	glycolipid biosynthetic process [GO:0009247]	membrane [GO:0016020]	1,2-diacylglycerol 3-beta-galactosyltransferase activity [GO:0046509]	mus:103999153;	K03715	Metabolic pathways; Glycerolipid metabolism;
Ecar_00001166	KZV39550.1	A0A2Z7C537	Zinc finger BED domain-containing protein RICESLEEPER 2-like	F511_13785	Dorcoceras hygrometricum	-	GO:0003677; GO:0046983	DNA binding [GO:0003677]; protein dimerization activity [GO:0046983]	-	-	DNA binding [GO:0003677]; protein dimerization activity [GO:0046983]	-	-	-
Ecar_00001167	XP_008813148.2	UPI000EAB27B2	protein CHLORORESPIRATORY REDUCTION 6, chloroplastic isoform X1	LOC103723854	Phoenix dactylifera (Date palm)	-	-	-	-	-	-	-	-	-
Ecar_00001170	RRT54211.1	A0A426YR61	Uncharacterized protein	B296_00034900	Ensete ventricosum (Abyssinian banana) (Musa ensete)	-	-	-	-	-	-	-	-	-
Ecar_00001172	XP_008809417.1	-	-	-	-	-	-	-	-	-	-	-	K22940	-
Ecar_00001174	KAF2321480.1	A0A6A6N772	Uncharacterized protein	GH714_000045	Hevea brasiliensis (Para rubber tree) (Siphonia brasiliensis)	-	GO:0005524; GO:0016021; GO:0042626	integral component of membrane [GO:0016021]; ATP binding [GO:0005524]; ATPase-coupled transmembrane transporter activity [GO:0042626]	-	integral component of membrane [GO:0016021]	ATPase-coupled transmembrane transporter activity [GO:0042626]; ATP binding [GO:0005524]	-	-	-
Ecar_00001175	XP_009401798.1	UPI000511CA89	ABC transporter G family member 36-like isoform X1;(wild Malaysian banana) hypothetical protein	LOC103985721;GSMUA_291850.1	Musa acuminata subsp. malaccensis (Wild banana) (Musa malaccensis)	-	-	-	-	-	-	-	-	-
Ecar_00001178	XP_009399435.1	UPI0005122E02	protein NRT1/ PTR FAMILY 8.3-like;(wild Malaysian banana) hypothetical protein	LOC103983848;GSMUA_255740.1	Musa acuminata subsp. malaccensis (Wild banana) (Musa malaccensis)	-	-	-	-	-	-	-	K14638	-
Ecar_00001180	XP_009407615.1	UPI000511E014	exocyst complex component EXO70A1-like;(wild Malaysian banana) hypothetical protein	LOC103990262;GSMUA_182490.1	Musa acuminata subsp. malaccensis (Wild banana) (Musa malaccensis)	-	-	-	-	-	-	-	K07195	-
Ecar_00001181	THU46251.1	A0A4S8IDQ8	Elongator complex protein 5	C4D60_Mb09t02970	Musa balbisiana (Banana)	-	GO:0002098; GO:0005634; GO:0005737; GO:0033588	cytoplasm [GO:0005737]; elongator holoenzyme complex [GO:0033588]; nucleus [GO:0005634]; tRNA wobble uridine modification [GO:0002098]	tRNA wobble uridine modification [GO:0002098]	cytoplasm [GO:0005737]; elongator holoenzyme complex [GO:0033588]; nucleus [GO:0005634]	-	-	K11376	-
Ecar_00001183	THU68022.1	A0A4S8K055	Protein kinase domain-containing protein	C4D60_Mb05t30860	Musa balbisiana (Banana)	-	GO:0004672; GO:0005524	ATP binding [GO:0005524]; protein kinase activity [GO:0004672]	-	-	ATP binding [GO:0005524]; protein kinase activity [GO:0004672]	-	K08287	-
Ecar_00001184	XP_023873386.1	UPI000CE1C159	Heat shock cognate 70 kDa protein;heat shock cognate 70 kDa protein 2-like;heat shock cognate 70 kda protein	CFP56_58089;LOC111985979	Quercus suber (Cork oak)	-	-	-	-	-	-	-	-	-
Ecar_00001185	XP_008778088.1	UPI0004E55E6B	glycerol-3-phosphate acyltransferase 5-like	LOC103697924	Phoenix dactylifera (Date palm)	-	-	-	-	-	-	-	-	-
Ecar_00001188	RZS23840.1	-	-	-	-	-	-	-	-	-	-	-	K13508	Metabolic pathways; Biosynthesis of secondary metabolites; Glycerolipid metabolism; Glycerophospholipid metabolism;
Ecar_00001230	XP_024195635.1	UPI000D0976EB	zinc finger MYM-type protein 1-like	LOC112198750	Rosa chinensis (China rose)	-	-	-	-	-	-	-	-	-
Ecar_00001242	THU69664.1	A0A4S8K4D1	Glycosyltransferase (EC 2.4.1.-)	C4D60_Mb08t16770	Musa balbisiana (Banana)	2.4.1.-	GO:0008194	UDP-glycosyltransferase activity [GO:0008194]	-	-	UDP-glycosyltransferase activity [GO:0008194]	-	-	-
Ecar_00001244	THU69663.1	A0A4S8K4D0	Uncharacterized protein	C4D60_Mb08t16760	Musa balbisiana (Banana)	-	GO:0005615	extracellular space [GO:0005615]	-	extracellular space [GO:0005615]	-	-	-	-
Ecar_00001251	RZR89147.1	-	-	-	-	-	-	-	-	-	-	-	K12818	Spliceosome;
Ecar_00001252	XP_009413577.1	UPI000511D450	ATP-dependent RNA helicase DEAH12, chloroplastic-like isoform X2	LOC103994858	Musa acuminata subsp. malaccensis (Wild banana) (Musa malaccensis)	-	-	-	-	-	-	-	-	-
Ecar_00001253	XP_009413577.1	UPI000511D450	ATP-dependent RNA helicase DEAH12, chloroplastic-like isoform X2	LOC103994858	Musa acuminata subsp. malaccensis (Wild banana) (Musa malaccensis)	-	-	-	-	-	-	-	-	-
Ecar_00001257	THU69656.1	A0A4S8K496	Uncharacterized protein	C4D60_Mb08t16690	Musa balbisiana (Banana)	-	-	-	-	-	-	-	-	-
Ecar_00001261	RWW15601.1	A0A444EZ20	Uncharacterized protein	GW17_00020552	Ensete ventricosum (Abyssinian banana) (Musa ensete)	-	-	-	-	-	-	-	-	-
Ecar_00001264	RWW15601.1	A0A444EZ20	Uncharacterized protein	GW17_00020552	Ensete ventricosum (Abyssinian banana) (Musa ensete)	-	-	-	-	-	-	-	-	-
Ecar_00001266	XP_009383624.1	UPI0005125BDD	probable BOI-related E3 ubiquitin-protein ligase 3	LOC103971352	Musa acuminata subsp. malaccensis (Wild banana) (Musa malaccensis)	-	-	-	-	-	-	-	K19042	-
Ecar_00001267	XP_026655693.1	UPI0004E579F4	probable BOI-related E3 ubiquitin-protein ligase 2 isoform X1	LOC103722891	Phoenix dactylifera (Date palm)	-	-	-	-	-	-	-	-	-
Ecar_00001268	XP_009409553.1	M0S1U2	Uncharacterized protein	103991736	Musa acuminata subsp. malaccensis (Wild banana) (Musa malaccensis)	-	GO:0016021	integral component of membrane [GO:0016021]	-	integral component of membrane [GO:0016021]	-	mus:103991736;	-	-
Ecar_00001271	XP_022025208.1	-	-	-	-	-	-	-	-	-	-	-	K14294	RNA transport; mRNA surveillance pathway;
Ecar_00001273	PKA64093.1	A0A2I0B8H1	26S proteasome non-ATPase regulatory subunit RPN12A	RPN12A AXF42_Ash005105	Apostasia shenzhenica	-	GO:0005838; GO:0006508	proteasome regulatory particle [GO:0005838]; proteolysis [GO:0006508]	proteolysis [GO:0006508]	proteasome regulatory particle [GO:0005838]	-	-	K03031	Proteasome;
Ecar_00001276	XP_009413606.1	M0TRE7	Hydrolase_4 domain-containing protein	103994879	Musa acuminata subsp. malaccensis (Wild banana) (Musa malaccensis)	-	-	-	-	-	-	mus:103994879;	K01076	-
Ecar_00001286	RRT52133.1	A0A426YK94	Uncharacterized protein	B296_00050649	Ensete ventricosum (Abyssinian banana) (Musa ensete)	-	-	-	-	-	-	-	-	-
Ecar_00001287	THU55889.1	A0A4S8J487	Mannose-6-phosphate isomerase (EC 5.3.1.8)	C4D60_Mb11t11400	Musa balbisiana (Banana)	5.3.1.8	GO:0004476; GO:0005975; GO:0008270; GO:0009298	mannose-6-phosphate isomerase activity [GO:0004476]; zinc ion binding [GO:0008270]; carbohydrate metabolic process [GO:0005975]; GDP-mannose biosynthetic process [GO:0009298]	carbohydrate metabolic process [GO:0005975]; GDP-mannose biosynthetic process [GO:0009298]	-	mannose-6-phosphate isomerase activity [GO:0004476]; zinc ion binding [GO:0008270]	-	K01809	Metabolic pathways; Biosynthesis of secondary metabolites; Biosynthesis of cofactors; Fructose and mannose metabolism; Amino sugar and nucleotide sugar metabolism; O-Antigen nucleotide sugar biosynthesis;
Ecar_00001289	PSS05945.1	A0A2R6QCX0	Reverse transcriptase	CEY00_Acc19247	Actinidia chinensis var. chinensis (Chinese soft-hair kiwi)	-	GO:0003676; GO:0008270; GO:0015074	nucleic acid binding [GO:0003676]; zinc ion binding [GO:0008270]; DNA integration [GO:0015074]	DNA integration [GO:0015074]	-	nucleic acid binding [GO:0003676]; zinc ion binding [GO:0008270]	-	-	-
Ecar_00001290	PSS05945.1	A0A2R6QCX0	Reverse transcriptase	CEY00_Acc19247	Actinidia chinensis var. chinensis (Chinese soft-hair kiwi)	-	GO:0003676; GO:0008270; GO:0015074	nucleic acid binding [GO:0003676]; zinc ion binding [GO:0008270]; DNA integration [GO:0015074]	DNA integration [GO:0015074]	-	nucleic acid binding [GO:0003676]; zinc ion binding [GO:0008270]	-	-	-
Ecar_00001291	XP_009387853.1	UPI000511F9E4	protein PIN-LIKES 2-like;uncharacterized protein LOC103974705;(wild Malaysian banana) hypothetical protein	LOC103974705;GSMUA_349770.1	Musa acuminata subsp. malaccensis (Wild banana) (Musa malaccensis)	-	-	-	-	-	-	-	-	-
Ecar_00001293	RRT41277.1	A0A426XP53	Uncharacterized protein	B296_00038590	Ensete ventricosum (Abyssinian banana) (Musa ensete)	-	-	-	-	-	-	-	-	-
Ecar_00001303	RWW25977.1	A0A444FTM1	Protein kinase domain-containing protein	GW17_00009661	Ensete ventricosum (Abyssinian banana) (Musa ensete)	-	GO:0004672; GO:0005524; GO:0016021	integral component of membrane [GO:0016021]; ATP binding [GO:0005524]; protein kinase activity [GO:0004672]	-	integral component of membrane [GO:0016021]	ATP binding [GO:0005524]; protein kinase activity [GO:0004672]	-	-	-
Ecar_00001305	XP_009400450.1	UPI0005125902	probable LRR receptor-like serine/threonine-protein kinase At2g24230;(wild Malaysian banana) hypothetical protein	LOC103984597;GSMUA_292980.1	Musa acuminata subsp. malaccensis (Wild banana) (Musa malaccensis)	-	-	-	-	-	-	-	-	-
Ecar_00001306	THU57185.1	A0A4S8J6V6	Uncharacterized protein	C4D60_Mb03t00840	Musa balbisiana (Banana)	-	GO:0005506; GO:0008610; GO:0016021; GO:0016491	integral component of membrane [GO:0016021]; iron ion binding [GO:0005506]; oxidoreductase activity [GO:0016491]; lipid biosynthetic process [GO:0008610]	lipid biosynthetic process [GO:0008610]	integral component of membrane [GO:0016021]	iron ion binding [GO:0005506]; oxidoreductase activity [GO:0016491]	-	-	-
Ecar_00001310	KAA0040923.1	A0A5A7TCS5	CBS domain-containing protein CBSX1	E6C27_scaffold125G00370	Cucumis melo var. makuwa	-	-	-	-	-	-	-	-	-
Ecar_00001311	PPR93542.1	A0A2P5WR25	Uncharacterized protein	GOBAR_AA27132	Gossypium barbadense (Sea-island cotton) (Egyptian cotton)	-	GO:0008234	cysteine-type peptidase activity [GO:0008234]	-	-	cysteine-type peptidase activity [GO:0008234]	-	-	-
Ecar_00001312	RXI08468.1	A0A498KL67	Uncharacterized protein	DVH24_022612	Malus domestica (Apple) (Pyrus malus)	-	GO:0005506; GO:0016705; GO:0031418; GO:0051213	dioxygenase activity [GO:0051213]; iron ion binding [GO:0005506]; L-ascorbic acid binding [GO:0031418]; oxidoreductase activity, acting on paired donors, with incorporation or reduction of molecular oxygen [GO:0016705]	-	-	dioxygenase activity [GO:0051213]; iron ion binding [GO:0005506]; L-ascorbic acid binding [GO:0031418]; oxidoreductase activity, acting on paired donors, with incorporation or reduction of molecular oxygen [GO:0016705]	-	-	-
Ecar_00001313	OEL34299.1	A0A1E5WA42	EH domain-containing protein 1	BAE44_0004679	Dichanthelium oligosanthes	-	GO:0005509; GO:0005525	calcium ion binding [GO:0005509]; GTP binding [GO:0005525]	-	-	calcium ion binding [GO:0005509]; GTP binding [GO:0005525]	-	-	-
Ecar_00001315	RZR73603.1	A0A445MHB5	Uncharacterized protein	BHM03_00026358	Ensete ventricosum (Abyssinian banana) (Musa ensete)	-	-	-	-	-	-	-	-	-
Ecar_00001316	XP_009390971.1	UPI000511BC35	uncharacterized protein LOC103977236;(wild Malaysian banana) hypothetical protein	LOC103977236;GSMUA_203940.1	Musa acuminata subsp. malaccensis (Wild banana) (Musa malaccensis)	-	-	-	-	-	-	-	-	-
Ecar_00001318	XP_009390975.1	UPI0005122D01	ABC transporter G family member 41-like	LOC103977240	Musa acuminata subsp. malaccensis (Wild banana) (Musa malaccensis)	-	-	-	-	-	-	-	-	-
Ecar_00001324	THU63729.1	A0A4S8JPK8	ATP citrate synthase (EC 2.3.3.8)	C4D60_Mb01t18900	Musa balbisiana (Banana)	2.3.3.8	GO:0003723; GO:0003878; GO:0004386; GO:0005524; GO:0016787	ATP binding [GO:0005524]; ATP citrate synthase activity [GO:0003878]; helicase activity [GO:0004386]; hydrolase activity [GO:0016787]; RNA binding [GO:0003723]	-	-	ATP binding [GO:0005524]; ATP citrate synthase activity [GO:0003878]; helicase activity [GO:0004386]; hydrolase activity [GO:0016787]; RNA binding [GO:0003723]	-	-	-
Ecar_00001327	XP_020273245.1	UPI00098E1558	LOW QUALITY PROTEIN: lon protease homolog, mitochondrial-like	LOC109848240	Asparagus officinalis (Garden asparagus)	-	-	-	-	-	-	-	K08675	-
Ecar_00001337	XP_018682976.1	UPI000511ED50	uncharacterized protein LOC103994268;uncharacterized protein LOC103994268 isoform X2	LOC103994268	Musa acuminata subsp. malaccensis (Wild banana) (Musa malaccensis)	-	-	-	-	-	-	-	-	-
Ecar_00001339	RRT71841.1	A0A427A6P2	Uncharacterized protein	B296_00035053	Ensete ventricosum (Abyssinian banana) (Musa ensete)	-	GO:0005789; GO:0006621; GO:0015031; GO:0016021; GO:0046923	endoplasmic reticulum membrane [GO:0005789]; integral component of membrane [GO:0016021]; ER retention sequence binding [GO:0046923]; protein retention in ER lumen [GO:0006621]; protein transport [GO:0015031]	protein retention in ER lumen [GO:0006621]; protein transport [GO:0015031]	endoplasmic reticulum membrane [GO:0005789]; integral component of membrane [GO:0016021]	ER retention sequence binding [GO:0046923]	-	-	-
Ecar_00001343	XP_010909614.2	A0A6I9QHE8	pentatricopeptide repeat-containing protein At1g02060, chloroplastic	LOC105035673	Elaeis guineensis var. tenera (Oil palm)	-	-	-	-	-	-	egu:105035673;	-	-
Ecar_00001345	XP_010934494.1	A0A6I9RY94	ras-related protein RABA3	LOC105054628	Elaeis guineensis var. tenera (Oil palm)	-	GO:0003924; GO:0005525	GTP binding [GO:0005525]; GTPase activity [GO:0003924]	-	-	GTPase activity [GO:0003924]; GTP binding [GO:0005525]	egu:105054628;	-	-
Ecar_00001346	XP_009392203.1	M0SEF2	Uncharacterized protein	103978213	Musa acuminata subsp. malaccensis (Wild banana) (Musa malaccensis)	-	GO:0003924; GO:0005525; GO:0005768; GO:0005794	endosome [GO:0005768]; Golgi apparatus [GO:0005794]; GTP binding [GO:0005525]; GTPase activity [GO:0003924]	-	endosome [GO:0005768]; Golgi apparatus [GO:0005794]	GTPase activity [GO:0003924]; GTP binding [GO:0005525]	mus:103978213;	-	-
Ecar_00001350	XP_009406325.2	UPI0008A0C60E	E3 ubiquitin-protein ligase PUB23-like	LOC103989244	Musa acuminata subsp. malaccensis (Wild banana) (Musa malaccensis)	-	-	-	-	-	-	-	-	-
Ecar_00001352	RWV87749.1	A0A444CPF1	C2 domain-containing protein	GW17_00050226	Ensete ventricosum (Abyssinian banana) (Musa ensete)	-	-	-	-	-	-	-	-	-
Ecar_00001353	KAE7999804.1	A0A5N6QN44	Uncharacterized protein	FH972_004199	Carpinus fangiana	-	GO:0000981; GO:0003677; GO:0005634; GO:0008289	nucleus [GO:0005634]; DNA binding [GO:0003677]; DNA-binding transcription factor activity, RNA polymerase II-specific [GO:0000981]; lipid binding [GO:0008289]	-	nucleus [GO:0005634]	DNA binding [GO:0003677]; DNA-binding transcription factor activity, RNA polymerase II-specific [GO:0000981]; lipid binding [GO:0008289]	-	K09338	-
Ecar_00001355	XP_008799528.1	UPI0004E579EB	homeobox-leucine zipper protein ROC5;homeobox-leucine zipper protein ROC5 isoform X1	LOC103714151	Phoenix dactylifera (Date palm)	-	-	-	-	-	-	-	-	-
Ecar_00001356	XP_009407962.1	M0TF25	GRAS domain-containing protein	103990516	Musa acuminata subsp. malaccensis (Wild banana) (Musa malaccensis)	-	GO:0003700; GO:0005634; GO:0006355; GO:0043565	nucleus [GO:0005634]; DNA-binding transcription factor activity [GO:0003700]; sequence-specific DNA binding [GO:0043565]; regulation of transcription, DNA-templated [GO:0006355]	regulation of transcription, DNA-templated [GO:0006355]	nucleus [GO:0005634]	DNA-binding transcription factor activity [GO:0003700]; sequence-specific DNA binding [GO:0043565]	mus:103990516;	-	-
Ecar_00001357	RRT82737.1	A0A427B2Q2	GRAS domain-containing protein	B296_00002152 GW17_00002832	Ensete ventricosum (Abyssinian banana) (Musa ensete)	-	-	-	-	-	-	-	-	-
Ecar_00001358	THU63753.1	A0A4S8JN94	GRAS domain-containing protein	C4D60_Mb01t19140	Musa balbisiana (Banana)	-	-	-	-	-	-	-	-	-
Ecar_00001360	XP_010934438.1	A0A6I9RY43	serine/arginine-rich splicing factor RS41 isoform X2	LOC105054592	Elaeis guineensis var. tenera (Oil palm)	-	GO:0003723	RNA binding [GO:0003723]	-	-	RNA binding [GO:0003723]	-	K12893	Spliceosome;
Ecar_00001362	THU61381.1	A0A4S8JHI3	AP2/ERF domain-containing protein	C4D60_Mb07t22680	Musa balbisiana (Banana)	-	GO:0003677; GO:0003700; GO:0005634	nucleus [GO:0005634]; DNA binding [GO:0003677]; DNA-binding transcription factor activity [GO:0003700]	-	nucleus [GO:0005634]	DNA binding [GO:0003677]; DNA-binding transcription factor activity [GO:0003700]	-	-	-
Ecar_00001376	THU64004.1	A0A4S8JQG6	Uncharacterized protein	C4D60_Mb01t21860	Musa balbisiana (Banana)	-	GO:0030154	cell differentiation [GO:0030154]	cell differentiation [GO:0030154]	-	-	-	-	-
Ecar_00001383	RRT76626.1	A0A427AKC4	Uncharacterized protein	B296_00021404	Ensete ventricosum (Abyssinian banana) (Musa ensete)	-	-	-	-	-	-	-	-	-
Ecar_00001384	THU58543.1	A0A4S8JA26	Uncharacterized protein	C4D60_Mb03t15460	Musa balbisiana (Banana)	-	-	-	-	-	-	-	-	-
Ecar_00001388	THU61353.1	A0A4S8JH70	Uncharacterized protein	C4D60_Mb07t22380	Musa balbisiana (Banana)	-	GO:0000226; GO:0005874; GO:0008017	microtubule [GO:0005874]; microtubule binding [GO:0008017]; microtubule cytoskeleton organization [GO:0000226]	microtubule cytoskeleton organization [GO:0000226]	microtubule [GO:0005874]	microtubule binding [GO:0008017]	-	K16732	-
Ecar_00001392	XP_009399667.1	UPI0005120843	ras-related protein RGP1-like;(wild Malaysian banana) hypothetical protein	LOC103984000;GSMUA_293650.1	Musa acuminata subsp. malaccensis (Wild banana) (Musa malaccensis)	-	-	-	-	-	-	-	K07904	Endocytosis;
Ecar_00001395	RWW13088.1	A0A444ERN7	Uncharacterized protein	GW17_00023218	Ensete ventricosum (Abyssinian banana) (Musa ensete)	-	GO:0003735; GO:0005840; GO:0006414; GO:0016021	integral component of membrane [GO:0016021]; ribosome [GO:0005840]; structural constituent of ribosome [GO:0003735]; translational elongation [GO:0006414]	translational elongation [GO:0006414]	integral component of membrane [GO:0016021]; ribosome [GO:0005840]	structural constituent of ribosome [GO:0003735]	-	K02942	Ribosome;
Ecar_00001399	KAA3453646.1	A0A5B6UA51	Protein RCC2-like protein isoform X1	EPI10_009658	Gossypium australe	-	-	-	-	-	-	-	-	-
Ecar_00001401	RCV08919.1	A0A368PTG7	Tubulin-specific chaperone A	SETIT_1G365100v2	Setaria italica (Foxtail millet) (Panicum italicum)	-	GO:0005829; GO:0005874; GO:0006457; GO:0007021; GO:0007023; GO:0015630; GO:0015631; GO:0048487	cytosol [GO:0005829]; microtubule [GO:0005874]; microtubule cytoskeleton [GO:0015630]; beta-tubulin binding [GO:0048487]; tubulin binding [GO:0015631]; post-chaperonin tubulin folding pathway [GO:0007023]; protein folding [GO:0006457]; tubulin complex assembly [GO:0007021]	post-chaperonin tubulin folding pathway [GO:0007023]; protein folding [GO:0006457]; tubulin complex assembly [GO:0007021]	cytosol [GO:0005829]; microtubule [GO:0005874]; microtubule cytoskeleton [GO:0015630]	beta-tubulin binding [GO:0048487]; tubulin binding [GO:0015631]	-	K17292	-
Ecar_00001407	PKA60620.1	A0A2I0AYJ9	C2 and GRAM domain-containing protein	AXF42_Ash006252	Apostasia shenzhenica	-	GO:0016021	integral component of membrane [GO:0016021]	-	integral component of membrane [GO:0016021]	-	-	-	-
Ecar_00001411	THU58516.1	A0A4V4H647	Uncharacterized protein	C4D60_Mb03t15140	Musa balbisiana (Banana)	-	GO:0016021	integral component of membrane [GO:0016021]	-	integral component of membrane [GO:0016021]	-	-	-	-
Ecar_00001413	THU58516.1	A0A4V4H647	Uncharacterized protein	C4D60_Mb03t15140	Musa balbisiana (Banana)	-	GO:0016021	integral component of membrane [GO:0016021]	-	integral component of membrane [GO:0016021]	-	-	-	-
Ecar_00001416	RWW16947.1	A0A444F2W1	Ribosomal_L18A domain-containing protein (Fragment)	GW17_00019148	Ensete ventricosum (Abyssinian banana) (Musa ensete)	-	GO:0003735; GO:0005840; GO:0006412	ribosome [GO:0005840]; structural constituent of ribosome [GO:0003735]; translation [GO:0006412]	translation [GO:0006412]	ribosome [GO:0005840]	structural constituent of ribosome [GO:0003735]	-	K02882	Ribosome;
Ecar_00001421	RWV97789.1	A0A444DI28	Uncharacterized protein	GW17_00039402	Ensete ventricosum (Abyssinian banana) (Musa ensete)	-	GO:0003724	RNA helicase activity [GO:0003724]	-	-	RNA helicase activity [GO:0003724]	-	K14442	RNA degradation;
Ecar_00001423	RRT60027.1	A0A426Z7R7	Uncharacterized protein (Fragment)	B296_00037733	Ensete ventricosum (Abyssinian banana) (Musa ensete)	-	-	-	-	-	-	-	-	-
Ecar_00001424	XP_009399063.1	M0SUZ4	PH domain-containing protein	103983556	Musa acuminata subsp. malaccensis (Wild banana) (Musa malaccensis)	-	GO:0004674; GO:0018105; GO:0035556	protein serine/threonine kinase activity [GO:0004674]; intracellular signal transduction [GO:0035556]; peptidyl-serine phosphorylation [GO:0018105]	intracellular signal transduction [GO:0035556]; peptidyl-serine phosphorylation [GO:0018105]	-	protein serine/threonine kinase activity [GO:0004674]	mus:103983556;	-	-
Ecar_00001447	RVW67792.1	A0A438G6H0	Retrovirus-related Pol polyprotein from transposon TNT 1-94	POLX_2082 CK203_062433	Vitis vinifera (Grape)	-	GO:0003676; GO:0015074	nucleic acid binding [GO:0003676]; DNA integration [GO:0015074]	DNA integration [GO:0015074]	-	nucleic acid binding [GO:0003676]	-	-	-
Ecar_00001448	THU74931.1	A0A4S8KHZ5	NAC domain-containing protein	C4D60_Mb04t38590	Musa balbisiana (Banana)	-	GO:0003677; GO:0006355	DNA binding [GO:0003677]; regulation of transcription, DNA-templated [GO:0006355]	regulation of transcription, DNA-templated [GO:0006355]	-	DNA binding [GO:0003677]	-	-	-
Ecar_00001451	RRT57623.1	A0A426Z0X6	Uncharacterized protein	B296_00047148	Ensete ventricosum (Abyssinian banana) (Musa ensete)	-	GO:0005634; GO:0016021	integral component of membrane [GO:0016021]; nucleus [GO:0005634]	-	integral component of membrane [GO:0016021]; nucleus [GO:0005634]	-	-	K14833	-
Ecar_00001486	XP_020703268.1	UPI0009F57EEC	Cannabidiolic acid synthase-like 1;berberine bridge enzyme-like 22	CBDAS2;LOC110114661	Dendrobium catenatum	-	GO:0016491; GO:0071949	FAD binding [GO:0071949]; oxidoreductase activity [GO:0016491]	-	-	FAD binding [GO:0071949]; oxidoreductase activity [GO:0016491]	-	-	-
Ecar_00001488	XP_010906369.2	A0A6I9QB27	berberine bridge enzyme-like 18	LOC105033321	Elaeis guineensis var. tenera (Oil palm)	-	GO:0016491; GO:0071949	FAD binding [GO:0071949]; oxidoreductase activity [GO:0016491]	-	-	FAD binding [GO:0071949]; oxidoreductase activity [GO:0016491]	egu:105033321;	-	-
Ecar_00001489	THU74923.1	A0A4S8KHX0	Uncharacterized protein	C4D60_Mb04t38510	Musa balbisiana (Banana)	-	GO:0004674; GO:0005524	ATP binding [GO:0005524]; protein serine/threonine kinase activity [GO:0004674]	-	-	ATP binding [GO:0005524]; protein serine/threonine kinase activity [GO:0004674]	-	K08790	-
Ecar_00001493	THU74914.1	A0A4S8KHP0	Aldo_ket_red domain-containing protein	C4D60_Mb04t38420	Musa balbisiana (Banana)	-	GO:0047834	D-threo-aldose 1-dehydrogenase activity [GO:0047834]	-	-	D-threo-aldose 1-dehydrogenase activity [GO:0047834]	-	-	-
Ecar_00001494	KAE9457673.1	A0A6A4LEG0	Uncharacterized protein (Fragment)	C3L33_10410	Rhododendron williamsianum	-	GO:0047834	D-threo-aldose 1-dehydrogenase activity [GO:0047834]	-	-	D-threo-aldose 1-dehydrogenase activity [GO:0047834]	-	-	-
Ecar_00001495	XP_009399053.1	UPI000512206D	transcription factor PIF4-like	LOC103983547	Musa acuminata subsp. malaccensis (Wild banana) (Musa malaccensis)	-	-	-	-	-	-	-	-	-
Ecar_00001498	RZR72200.1	A0A445MD40	Patatin (EC 3.1.1.-)	BHM03_00011158	Ensete ventricosum (Abyssinian banana) (Musa ensete)	3.1.1.-	GO:0016042; GO:0016787	hydrolase activity [GO:0016787]; lipid catabolic process [GO:0016042]	lipid catabolic process [GO:0016042]	-	hydrolase activity [GO:0016787]	-	-	-
Ecar_00001505	OQU91278.1	A0A1Z5S5T6	WD_REPEATS_REGION domain-containing protein	SORBI_3001G157600	Sorghum bicolor (Sorghum) (Sorghum vulgare)	-	GO:0005677; GO:0006349; GO:0009555; GO:0009793; GO:0009909; GO:0010026; GO:0010214; GO:0016021; GO:0031507; GO:0045787; GO:0048366; GO:2000653	chromatin silencing complex [GO:0005677]; integral component of membrane [GO:0016021]; embryo development ending in seed dormancy [GO:0009793]; heterochromatin assembly [GO:0031507]; leaf development [GO:0048366]; pollen development [GO:0009555]; positive regulation of cell cycle [GO:0045787]; regulation of flower development [GO:0009909]; regulation of gene expression by genetic imprinting [GO:0…	embryo development ending in seed dormancy [GO:0009793]; heterochromatin assembly [GO:0031507]; leaf development [GO:0048366]; pollen development [GO:0009555]; positive regulation of cell cycle [GO:0045787]; regulation of flower development [GO:0009909]; regulation of gene expression by genetic imprinting [GO:0006349]; regulation of genetic imprinting [GO:2000653]; seed coat development [GO:00102…	chromatin silencing complex [GO:0005677]; integral component of membrane [GO:0016021]	-	-	K10752	Cellular senescence;
Ecar_00001506	RWW67794.1	-	-	-	-	-	-	-	-	-	-	-	K20818	-
Ecar_00001509	RWV95191.1	A0A444DAU1	40S ribosomal protein S12	GW17_00042208	Ensete ventricosum (Abyssinian banana) (Musa ensete)	-	GO:0003735; GO:0005840; GO:0006412	ribosome [GO:0005840]; structural constituent of ribosome [GO:0003735]; translation [GO:0006412]	translation [GO:0006412]	ribosome [GO:0005840]	structural constituent of ribosome [GO:0003735]	-	-	-
Ecar_00001512	RWW17750.1	A0A444F546	NPH3 domain-containing protein	GW17_00018302	Ensete ventricosum (Abyssinian banana) (Musa ensete)	-	GO:0016567	protein ubiquitination [GO:0016567]	protein ubiquitination [GO:0016567]	-	-	-	-	-
Ecar_00001513	XP_010905431.1	A0A6I9Q8V6	BTB/POZ domain-containing protein At1g30440	LOC105032633	Elaeis guineensis var. tenera (Oil palm)	-	GO:0016567	protein ubiquitination [GO:0016567]	protein ubiquitination [GO:0016567]	-	-	egu:105032633;	-	-
Ecar_00001514	XP_009399015.1	M0SV34	Peroxin-13	103983526	Musa acuminata subsp. malaccensis (Wild banana) (Musa malaccensis)	-	GO:0005778; GO:0016021; GO:0016560; GO:1990429	integral component of membrane [GO:0016021]; peroxisomal importomer complex [GO:1990429]; peroxisomal membrane [GO:0005778]; protein import into peroxisome matrix, docking [GO:0016560]	protein import into peroxisome matrix, docking [GO:0016560]	integral component of membrane [GO:0016021]; peroxisomal importomer complex [GO:1990429]; peroxisomal membrane [GO:0005778]	-	mus:103983526;	K13344	Peroxisome;
Ecar_00001516	RZB57475.1	A0A445G8F3	LINE-1 retrotransposable element ORF2 protein	D0Y65_046233	Glycine soja (Wild soybean)	-	-	-	-	-	-	-	-	-
Ecar_00001520	RZS11852.1	-	-	-	-	-	-	-	-	-	-	-	K09503	Protein processing in endoplasmic reticulum;
Ecar_00001521	OMP07903.1	A0A1R3KLD9	Uncharacterized protein	COLO4_06955	Corchorus olitorius	-	GO:0005524; GO:0006457; GO:0009408; GO:0030544; GO:0046872; GO:0051082	ATP binding [GO:0005524]; Hsp70 protein binding [GO:0030544]; metal ion binding [GO:0046872]; unfolded protein binding [GO:0051082]; protein folding [GO:0006457]; response to heat [GO:0009408]	protein folding [GO:0006457]; response to heat [GO:0009408]	-	ATP binding [GO:0005524]; Hsp70 protein binding [GO:0030544]; metal ion binding [GO:0046872]; unfolded protein binding [GO:0051082]	-	-	-
Ecar_00001529	RWW84843.1	-	-	-	-	-	-	-	-	-	-	-	K01301	-
Ecar_00001532	VAI28972.1	A0A446U0A0	Uncharacterized protein	TRITD_5Bv1G058440	Triticum turgidum subsp. durum (Durum wheat) (Triticum durum)	-	GO:0004843; GO:0006511; GO:0016579	thiol-dependent deubiquitinase [GO:0004843]; protein deubiquitination [GO:0016579]; ubiquitin-dependent protein catabolic process [GO:0006511]	protein deubiquitination [GO:0016579]; ubiquitin-dependent protein catabolic process [GO:0006511]	-	thiol-dependent deubiquitinase [GO:0004843]	-	-	-
Ecar_00001534	THU65336.1	A0A4S8JT75	Phytocyanin domain-containing protein	C4D60_Mb05t02580	Musa balbisiana (Banana)	-	GO:0009055; GO:0016021	integral component of membrane [GO:0016021]; electron transfer activity [GO:0009055]	-	integral component of membrane [GO:0016021]	electron transfer activity [GO:0009055]	-	-	-
Ecar_00001535	VAI26733.1	A0A446TTP7	5-methyltetrahydropteroyltriglutamate--homocysteine S-methyltransferase (EC 2.1.1.14)	TRITD_5Bv1G007980	Triticum turgidum subsp. durum (Durum wheat) (Triticum durum)	2.1.1.14	GO:0003871; GO:0008270; GO:0009086; GO:0032259	5-methyltetrahydropteroyltriglutamate-homocysteine S-methyltransferase activity [GO:0003871]; zinc ion binding [GO:0008270]; methionine biosynthetic process [GO:0009086]; methylation [GO:0032259]	methionine biosynthetic process [GO:0009086]; methylation [GO:0032259]	-	5-methyltetrahydropteroyltriglutamate-homocysteine S-methyltransferase activity [GO:0003871]; zinc ion binding [GO:0008270]	-	K00549	Metabolic pathways; Biosynthesis of secondary metabolites; Biosynthesis of amino acids; Cysteine and methionine metabolism; Selenocompound metabolism;
Ecar_00001536	GAY50814.1	A0A2H5PEQ4	5-methyltetrahydropteroyltriglutamate--homocysteine S-methyltransferase (EC 2.1.1.14)	CUMW_129620	Citrus unshiu (Satsuma mandarin) (Citrus nobilis var. unshiu)	2.1.1.14	GO:0003871; GO:0008270; GO:0009086; GO:0032259	5-methyltetrahydropteroyltriglutamate-homocysteine S-methyltransferase activity [GO:0003871]; zinc ion binding [GO:0008270]; methionine biosynthetic process [GO:0009086]; methylation [GO:0032259]	methionine biosynthetic process [GO:0009086]; methylation [GO:0032259]	-	5-methyltetrahydropteroyltriglutamate-homocysteine S-methyltransferase activity [GO:0003871]; zinc ion binding [GO:0008270]	-	-	-
Ecar_00001538	THU73985.1	A0A4V4HA38	AA_permease_C domain-containing protein	C4D60_Mb04t28590	Musa balbisiana (Banana)	-	GO:0016021; GO:0022857	integral component of membrane [GO:0016021]; transmembrane transporter activity [GO:0022857]	-	integral component of membrane [GO:0016021]	transmembrane transporter activity [GO:0022857]	-	-	-
Ecar_00001543	XP_009408493.1	UPI00051232D2	uncharacterized protein LOC103990922 isoform X2	LOC103990922	Musa acuminata subsp. malaccensis (Wild banana) (Musa malaccensis)	-	-	-	-	-	-	-	-	-
Ecar_00001545	RWW31657.1	A0A444G9V9	Uncharacterized protein	GW17_00003717	Ensete ventricosum (Abyssinian banana) (Musa ensete)	-	-	-	-	-	-	-	-	-
Ecar_00001548	THU65357.1	A0A4S8JT98	AAI domain-containing protein	C4D60_Mb05t02790	Musa balbisiana (Banana)	-	-	-	-	-	-	-	-	-
Ecar_00001560	THU73958.1	A0A4S8KFU1	Uncharacterized protein	C4D60_Mb04t28320	Musa balbisiana (Banana)	-	-	-	-	-	-	-	-	-
Ecar_00001564	XP_009398557.1	UPI00051259A9	ETO1-like protein 1	LOC103983113	Musa acuminata subsp. malaccensis (Wild banana) (Musa malaccensis)	-	-	-	-	-	-	-	-	-
Ecar_00001565	XP_030959542.1	UPI001243F3DF	Aldo_ket_red domain-containing protein;probable aldo-keto reductase 1	LOC115981497	Quercus lobata (Valley oak)	-	-	-	-	-	-	-	-	-
Ecar_00001567	KAF3324377.1	-	-	-	-	-	-	-	-	-	-	-	K12502	Metabolic pathways; Biosynthesis of secondary metabolites; Biosynthesis of cofactors; Ubiquinone and other terpenoid-quinone biosynthesis;
Ecar_00001568	KAE9464028.1	A0A6A4MCB1	Uncharacterized protein (Fragment)	C3L33_04137	Rhododendron williamsianum	-	GO:0016021; GO:0032259; GO:0051741	integral component of membrane [GO:0016021]; 2-methyl-6-phytyl-1,4-benzoquinone methyltransferase activity [GO:0051741]; methylation [GO:0032259]	methylation [GO:0032259]	integral component of membrane [GO:0016021]	2-methyl-6-phytyl-1,4-benzoquinone methyltransferase activity [GO:0051741]	-	-	-
Ecar_00001571	RRT37447.1	A0A426XDA7	Ribos_L4_asso_C domain-containing protein	B296_00054920	Ensete ventricosum (Abyssinian banana) (Musa ensete)	-	GO:0003735; GO:0005840; GO:0006412	ribosome [GO:0005840]; structural constituent of ribosome [GO:0003735]; translation [GO:0006412]	translation [GO:0006412]	ribosome [GO:0005840]	structural constituent of ribosome [GO:0003735]	-	-	-
Ecar_00001572	RRT33932.1	A0A426X382	Pyruvate kinase (EC 2.7.1.40)	B296_00053876	Ensete ventricosum (Abyssinian banana) (Musa ensete)	2.7.1.40	GO:0000287; GO:0004743; GO:0005524; GO:0016301; GO:0030955	ATP binding [GO:0005524]; kinase activity [GO:0016301]; magnesium ion binding [GO:0000287]; potassium ion binding [GO:0030955]; pyruvate kinase activity [GO:0004743]	-	-	ATP binding [GO:0005524]; kinase activity [GO:0016301]; magnesium ion binding [GO:0000287]; potassium ion binding [GO:0030955]; pyruvate kinase activity [GO:0004743]	-	K00873	Metabolic pathways; Biosynthesis of secondary metabolites; Carbon metabolism; Biosynthesis of amino acids; Biosynthesis of cofactors; Glycolysis_Gluconeogenesis; Pyruvate metabolism; Purine metabolism;
Ecar_00001576	XP_010937407.2	A0A6I9SD21	chitinase 2-like	LOC105056790	Elaeis guineensis var. tenera (Oil palm)	-	GO:0004553; GO:0005975	hydrolase activity, hydrolyzing O-glycosyl compounds [GO:0004553]; carbohydrate metabolic process [GO:0005975]	carbohydrate metabolic process [GO:0005975]	-	hydrolase activity, hydrolyzing O-glycosyl compounds [GO:0004553]	egu:105056790;	-	-
Ecar_00001579	XP_009397696.1	UPI000511DFD2	light-inducible protein CPRF2-like isoform X1;(wild Malaysian banana) hypothetical protein	LOC103982485;GSMUA_141040.1	Musa acuminata subsp. malaccensis (Wild banana) (Musa malaccensis)	-	-	-	-	-	-	-	-	-
Ecar_00001581	XP_010923480.1	A0A6I9RAL8	Auxin-responsive protein	LOC105046557	Elaeis guineensis var. tenera (Oil palm)	-	GO:0005634; GO:0006355; GO:0009734	nucleus [GO:0005634]; auxin-activated signaling pathway [GO:0009734]; regulation of transcription, DNA-templated [GO:0006355]	auxin-activated signaling pathway [GO:0009734]; regulation of transcription, DNA-templated [GO:0006355]	nucleus [GO:0005634]	-	egu:105046557;	K14484	Plant hormone signal transduction;
Ecar_00001588	PKA52309.1	A0A2I0A9T6	Integrator complex subunit 11 (EC 3.1.27.-)	AXF42_Ash010205	Apostasia shenzhenica	3.1.27.-	GO:0016787	hydrolase activity [GO:0016787]	-	-	hydrolase activity [GO:0016787]	-	-	-
Ecar_00001590	THU65381.1	A0A4S8JTB7	RING-type domain-containing protein	C4D60_Mb05t03040	Musa balbisiana (Banana)	-	-	-	-	-	-	-	K16277	-
Ecar_00001593	THU73079.1	A0A4S8KD62	FAD-binding PCMH-type domain-containing protein	C4D60_Mb04t19030	Musa balbisiana (Banana)	-	GO:0016491; GO:0071949	FAD binding [GO:0071949]; oxidoreductase activity [GO:0016491]	-	-	FAD binding [GO:0071949]; oxidoreductase activity [GO:0016491]	-	K18204	-
Ecar_00001594	THU73073.1	A0A4S8KD36	Uncharacterized protein	C4D60_Mb04t18970	Musa balbisiana (Banana)	-	GO:0008234	cysteine-type peptidase activity [GO:0008234]	-	-	cysteine-type peptidase activity [GO:0008234]	-	-	-
Ecar_00001598	THU73073.1	A0A4S8KD36	Uncharacterized protein	C4D60_Mb04t18970	Musa balbisiana (Banana)	-	GO:0008234	cysteine-type peptidase activity [GO:0008234]	-	-	cysteine-type peptidase activity [GO:0008234]	-	-	-
Ecar_00001599	RRT35320.1	A0A426X795	Pur_ac_phosph_N domain-containing protein	B296_00042158	Ensete ventricosum (Abyssinian banana) (Musa ensete)	-	GO:0003993; GO:0046872	acid phosphatase activity [GO:0003993]; metal ion binding [GO:0046872]	-	-	acid phosphatase activity [GO:0003993]; metal ion binding [GO:0046872]	-	-	-
Ecar_00001600	THU73071.1	A0A4S8KD44	Conserved oligomeric Golgi complex subunit 1	C4D60_Mb04t18950	Musa balbisiana (Banana)	-	GO:0006891; GO:0015031; GO:0016020; GO:0017119	Golgi transport complex [GO:0017119]; membrane [GO:0016020]; intra-Golgi vesicle-mediated transport [GO:0006891]; protein transport [GO:0015031]	intra-Golgi vesicle-mediated transport [GO:0006891]; protein transport [GO:0015031]	Golgi transport complex [GO:0017119]; membrane [GO:0016020]	-	-	K20288	-
Ecar_00001605	XP_009397028.2	M0SPS7	Uncharacterized protein	103981972	Musa acuminata subsp. malaccensis (Wild banana) (Musa malaccensis)	-	GO:0006629; GO:0016298	lipase activity [GO:0016298]; lipid metabolic process [GO:0006629]	lipid metabolic process [GO:0006629]	-	lipase activity [GO:0016298]	mus:103981972;	-	-
Ecar_00001606	THU73064.1	A0A4S8KD21	Uncharacterized protein	C4D60_Mb04t18870	Musa balbisiana (Banana)	-	-	-	-	-	-	-	-	-
Ecar_00001608	KVI01389.1	A0A103Y2M9	1-deoxy-D-xylulose-5-phosphate synthase (EC 2.2.1.7)	Ccrd_020343	Cynara cardunculus var. scolymus (Globe artichoke) (Cynara scolymus)	2.2.1.7	GO:0008661; GO:0009228; GO:0016114; GO:0052865	1-deoxy-D-xylulose-5-phosphate synthase activity [GO:0008661]; 1-deoxy-D-xylulose 5-phosphate biosynthetic process [GO:0052865]; terpenoid biosynthetic process [GO:0016114]; thiamine biosynthetic process [GO:0009228]	1-deoxy-D-xylulose 5-phosphate biosynthetic process [GO:0052865]; terpenoid biosynthetic process [GO:0016114]; thiamine biosynthetic process [GO:0009228]	-	1-deoxy-D-xylulose-5-phosphate synthase activity [GO:0008661]	-	-	-
Ecar_00001609	PHT99908.1	A0A2G3B0A5	1-deoxy-D-xylulose-5-phosphate synthase (EC 2.2.1.7)	BC332_29696	Capsicum chinense (Scotch bonnet) (Bonnet pepper)	2.2.1.7	GO:0008661; GO:0009228; GO:0016114; GO:0052865	1-deoxy-D-xylulose-5-phosphate synthase activity [GO:0008661]; 1-deoxy-D-xylulose 5-phosphate biosynthetic process [GO:0052865]; terpenoid biosynthetic process [GO:0016114]; thiamine biosynthetic process [GO:0009228]	1-deoxy-D-xylulose 5-phosphate biosynthetic process [GO:0052865]; terpenoid biosynthetic process [GO:0016114]; thiamine biosynthetic process [GO:0009228]	-	1-deoxy-D-xylulose-5-phosphate synthase activity [GO:0008661]	-	-	-
Ecar_00001610	THU65391.1	A0A4S8JTC7	1-deoxy-D-xylulose-5-phosphate synthase (EC 2.2.1.7)	C4D60_Mb05t03140	Musa balbisiana (Banana)	2.2.1.7	GO:0008661; GO:0009228; GO:0016114; GO:0046872; GO:0052865	1-deoxy-D-xylulose-5-phosphate synthase activity [GO:0008661]; metal ion binding [GO:0046872]; 1-deoxy-D-xylulose 5-phosphate biosynthetic process [GO:0052865]; terpenoid biosynthetic process [GO:0016114]; thiamine biosynthetic process [GO:0009228]	1-deoxy-D-xylulose 5-phosphate biosynthetic process [GO:0052865]; terpenoid biosynthetic process [GO:0016114]; thiamine biosynthetic process [GO:0009228]	-	1-deoxy-D-xylulose-5-phosphate synthase activity [GO:0008661]; metal ion binding [GO:0046872]	-	-	-
Ecar_00001614	XP_009396948.1	M0SPR2	Vacuolar protein sorting-associated protein 35	103981914	Musa acuminata subsp. malaccensis (Wild banana) (Musa malaccensis)	-	GO:0005770; GO:0005829; GO:0006886; GO:0030904; GO:0030906; GO:0042147	cytosol [GO:0005829]; late endosome [GO:0005770]; retromer complex [GO:0030904]; retromer, cargo-selective complex [GO:0030906]; intracellular protein transport [GO:0006886]; retrograde transport, endosome to Golgi [GO:0042147]	intracellular protein transport [GO:0006886]; retrograde transport, endosome to Golgi [GO:0042147]	cytosol [GO:0005829]; late endosome [GO:0005770]; retromer, cargo-selective complex [GO:0030906]; retromer complex [GO:0030904]	-	mus:103981914;	-	-
Ecar_00001616	VAI23510.1	A0A446TJR2	Vacuolar protein sorting-associated protein 35	TRITD_5Av1G222130	Triticum turgidum subsp. durum (Durum wheat) (Triticum durum)	-	GO:0005829; GO:0015031; GO:0030906; GO:0042147	cytosol [GO:0005829]; retromer, cargo-selective complex [GO:0030906]; protein transport [GO:0015031]; retrograde transport, endosome to Golgi [GO:0042147]	protein transport [GO:0015031]; retrograde transport, endosome to Golgi [GO:0042147]	cytosol [GO:0005829]; retromer, cargo-selective complex [GO:0030906]	-	-	-	-
Ecar_00001625	RRT76073.1	A0A427AII2	Uncharacterized protein	B296_00030574	Ensete ventricosum (Abyssinian banana) (Musa ensete)	-	GO:0005802; GO:0016021; GO:0032367	integral component of membrane [GO:0016021]; trans-Golgi network [GO:0005802]; intracellular cholesterol transport [GO:0032367]	intracellular cholesterol transport [GO:0032367]	integral component of membrane [GO:0016021]; trans-Golgi network [GO:0005802]	-	-	-	-
Ecar_00001627	THU44743.1	A0A4S8I9P7	NAC domain-containing protein	C4D60_Mb02t10570	Musa balbisiana (Banana)	-	GO:0003677; GO:0006355	DNA binding [GO:0003677]; regulation of transcription, DNA-templated [GO:0006355]	regulation of transcription, DNA-templated [GO:0006355]	-	DNA binding [GO:0003677]	-	-	-
Ecar_00001629	XP_009394995.1	UPI000512053C	U-box domain-containing protein 4 isoform X2	LOC103980343	Musa acuminata subsp. malaccensis (Wild banana) (Musa malaccensis)	-	-	-	-	-	-	-	-	-
Ecar_00001630	XP_009394995.1	UPI000512053C	U-box domain-containing protein 4 isoform X2	LOC103980343	Musa acuminata subsp. malaccensis (Wild banana) (Musa malaccensis)	-	-	-	-	-	-	-	-	-
Ecar_00001636	XP_009402863.1	M0RZM5	Beta-adaptin-like protein	103986568	Musa acuminata subsp. malaccensis (Wild banana) (Musa malaccensis)	-	GO:0006886; GO:0016192; GO:0030124; GO:0030131; GO:0030276	AP-4 adaptor complex [GO:0030124]; clathrin adaptor complex [GO:0030131]; clathrin binding [GO:0030276]; intracellular protein transport [GO:0006886]; vesicle-mediated transport [GO:0016192]	intracellular protein transport [GO:0006886]; vesicle-mediated transport [GO:0016192]	AP-4 adaptor complex [GO:0030124]; clathrin adaptor complex [GO:0030131]	clathrin binding [GO:0030276]	mus:103986568;	-	-
Ecar_00001638	THU63540.1	A0A4S8JN44	Beta-adaptin-like protein	C4D60_Mb01t16860	Musa balbisiana (Banana)	-	GO:0006886; GO:0016192; GO:0030131; GO:0030276	clathrin adaptor complex [GO:0030131]; clathrin binding [GO:0030276]; intracellular protein transport [GO:0006886]; vesicle-mediated transport [GO:0016192]	intracellular protein transport [GO:0006886]; vesicle-mediated transport [GO:0016192]	clathrin adaptor complex [GO:0030131]	clathrin binding [GO:0030276]	-	-	-
Ecar_00001639	XP_009395299.1	M0SL01	DNL-type domain-containing protein	103980585	Musa acuminata subsp. malaccensis (Wild banana) (Musa malaccensis)	-	GO:0005739; GO:0006457; GO:0008270; GO:0030150; GO:0050821; GO:0051087	mitochondrion [GO:0005739]; chaperone binding [GO:0051087]; zinc ion binding [GO:0008270]; protein folding [GO:0006457]; protein import into mitochondrial matrix [GO:0030150]; protein stabilization [GO:0050821]	protein folding [GO:0006457]; protein import into mitochondrial matrix [GO:0030150]; protein stabilization [GO:0050821]	mitochondrion [GO:0005739]	chaperone binding [GO:0051087]; zinc ion binding [GO:0008270]	mus:103980585;	K17808	-
Ecar_00001640	XP_009392458.1	UPI0005120885	acyl-lipid (9-3)-desaturase-like;(wild Malaysian banana) hypothetical protein	LOC103978403;GSMUA_201130.1	Musa acuminata subsp. malaccensis (Wild banana) (Musa malaccensis)	-	-	-	-	-	-	-	K21737	-
Ecar_00001644	XP_020212909.1	UPI00079071CC	Uncharacterized protein;mitochondrial adenine nucleotide transporter ADNT1	KK1_011183;LOC109797315	Cajanus cajan (Pigeon pea) (Cajanus indicus)	-	GO:0016021; GO:0055085	integral component of membrane [GO:0016021]; transmembrane transport [GO:0055085]	transmembrane transport [GO:0055085]	integral component of membrane [GO:0016021]	-	-	-	-
Ecar_00001650	THU63536.1	A0A4V4H7E8	Glycosyltransferase (EC 2.4.1.-)	C4D60_Mb01t16820	Musa balbisiana (Banana)	2.4.1.-	GO:0008194	UDP-glycosyltransferase activity [GO:0008194]	-	-	UDP-glycosyltransferase activity [GO:0008194]	-	K08237	-
Ecar_00001653	THU63535.1	A0A4S8JNQ3	Uncharacterized protein	C4D60_Mb01t16810	Musa balbisiana (Banana)	-	GO:0016021	integral component of membrane [GO:0016021]	-	integral component of membrane [GO:0016021]	-	-	-	-
Ecar_00001654	THU63535.1	A0A4S8JNQ3	Uncharacterized protein	C4D60_Mb01t16810	Musa balbisiana (Banana)	-	GO:0016021	integral component of membrane [GO:0016021]	-	integral component of membrane [GO:0016021]	-	-	-	-
Ecar_00001656	THU63534.1	A0A4S8JPT8	Uncharacterized protein	C4D60_Mb01t16800	Musa balbisiana (Banana)	-	-	-	-	-	-	-	-	-
Ecar_00001659	XP_018678975.1	UPI0008A0AF66	rho guanine nucleotide exchange factor 8-like	LOC103978370	Musa acuminata subsp. malaccensis (Wild banana) (Musa malaccensis)	-	-	-	-	-	-	-	-	-
Ecar_00001660	RWW06977.1	A0A444E9C0	Uncharacterized protein	GW17_00029664	Ensete ventricosum (Abyssinian banana) (Musa ensete)	-	GO:0009535; GO:0009538; GO:0015979; GO:0016021	chloroplast thylakoid membrane [GO:0009535]; integral component of membrane [GO:0016021]; photosystem I reaction center [GO:0009538]; photosynthesis [GO:0015979]	photosynthesis [GO:0015979]	chloroplast thylakoid membrane [GO:0009535]; integral component of membrane [GO:0016021]; photosystem I reaction center [GO:0009538]	-	-	K02695	Photosynthesis;
Ecar_00001661	CAB3478370.1	-	-	-	-	-	-	-	-	-	-	-	K18660	Metabolic pathways; Fatty acid metabolism; Fatty acid biosynthesis; Valine, leucine and isoleucine degradation;
Ecar_00001662	CAB3478370.1	-	-	-	-	-	-	-	-	-	-	-	K18660	Metabolic pathways; Fatty acid metabolism; Fatty acid biosynthesis; Valine, leucine and isoleucine degradation;
Ecar_00001665	THU52869.1	A0A4S8IWF8	Uncharacterized protein	C4D60_Mb10t08460	Musa balbisiana (Banana)	-	-	-	-	-	-	-	-	-
Ecar_00001669	TVU16888.1	A0A5J9U158	RING-type E3 ubiquitin transferase (EC 2.3.2.27)	EJB05_32891	Eragrostis curvula (weeping love grass)	2.3.2.27	GO:0005737; GO:0006511; GO:0007275; GO:0008270; GO:0016567; GO:0016740	cytoplasm [GO:0005737]; transferase activity [GO:0016740]; zinc ion binding [GO:0008270]; multicellular organism development [GO:0007275]; protein ubiquitination [GO:0016567]; ubiquitin-dependent protein catabolic process [GO:0006511]	multicellular organism development [GO:0007275]; protein ubiquitination [GO:0016567]; ubiquitin-dependent protein catabolic process [GO:0006511]	cytoplasm [GO:0005737]	transferase activity [GO:0016740]; zinc ion binding [GO:0008270]	-	-	-
Ecar_00001670	RWW15875.1	A0A444EZY1	Uncharacterized protein	GW17_00020274	Ensete ventricosum (Abyssinian banana) (Musa ensete)	-	-	-	-	-	-	-	-	-
Ecar_00001672	THU70645.1	A0A4V4H985	Uncharacterized protein	C4D60_Mb08t27160	Musa balbisiana (Banana)	-	GO:0051513	regulation of monopolar cell growth [GO:0051513]	regulation of monopolar cell growth [GO:0051513]	-	-	-	-	-
Ecar_00001680	THU63573.1	A0A4S8JMT3	Uncharacterized protein	C4D60_Mb01t17250	Musa balbisiana (Banana)	-	GO:0005509	calcium ion binding [GO:0005509]	-	-	calcium ion binding [GO:0005509]	-	-	-
Ecar_00001682	PIA44962.1	A0A2G5DN67	FLZ-type domain-containing protein	AQUCO_01700498v1	Aquilegia coerulea (Rocky mountain columbine)	-	-	-	-	-	-	-	-	-
Ecar_00001683	THU63579.1	A0A4S8JP77	FLZ-type domain-containing protein	C4D60_Mb01t17310	Musa balbisiana (Banana)	-	-	-	-	-	-	-	-	-
Ecar_00001685	XP_009402289.1	UPI000511DA6C	serine/threonine-protein kinase EDR1;(wild Malaysian banana) hypothetical protein	LOC103986117;GSMUA_291470.1	Musa acuminata subsp. malaccensis (Wild banana) (Musa malaccensis)	-	-	-	-	-	-	-	-	-
Ecar_00001687	KAF4368528.1	A0A7J6FD22	H/ACA ribonucleoprotein complex subunit	F8388_018652	Cannabis sativa (Hemp) (Marijuana)	-	-	-	-	-	-	-	-	-
Ecar_00001689	THU62547.1	A0A4S8JK84	PUM-HD domain-containing protein	C4D60_Mb01t06280	Musa balbisiana (Banana)	-	GO:0003723; GO:0006417	RNA binding [GO:0003723]; regulation of translation [GO:0006417]	regulation of translation [GO:0006417]	-	RNA binding [GO:0003723]	-	-	-
Ecar_00001690	RWW10013.1	A0A444EI27	Ammonium transporter	GW17_00026462	Ensete ventricosum (Abyssinian banana) (Musa ensete)	-	GO:0008519; GO:0016021	integral component of membrane [GO:0016021]; ammonium transmembrane transporter activity [GO:0008519]	-	integral component of membrane [GO:0016021]	ammonium transmembrane transporter activity [GO:0008519]	-	K03320	-
Ecar_00001691	XP_009406543.1	M0RZS8	Ammonium transporter	103989426	Musa acuminata subsp. malaccensis (Wild banana) (Musa malaccensis)	-	GO:0005887; GO:0008519; GO:0019740	integral component of plasma membrane [GO:0005887]; ammonium transmembrane transporter activity [GO:0008519]; nitrogen utilization [GO:0019740]	nitrogen utilization [GO:0019740]	integral component of plasma membrane [GO:0005887]	ammonium transmembrane transporter activity [GO:0008519]	mus:103989426;	K03320	-
Ecar_00001692	XP_029119575.1	UPI0010FA82FA	E3 ubiquitin-protein ligase RHF2A	LOC105042417	Elaeis guineensis var. tenera (Oil palm)	-	-	-	-	-	-	-	-	-
Ecar_00001693	RWV92452.1	A0A444D2V0	Uncharacterized protein	GW17_00045175	Ensete ventricosum (Abyssinian banana) (Musa ensete)	-	-	-	-	-	-	-	-	-
Ecar_00001698	XP_009393007.1	UPI0005126404	agamous-like MADS-box protein AGL62;(wild Malaysian banana) hypothetical protein	LOC103978801;GSMUA_191680.1	Musa acuminata subsp. malaccensis (Wild banana) (Musa malaccensis)	-	-	-	-	-	-	-	-	-
Ecar_00001709	XP_009402127.1	UPI00051242D9	probably inactive leucine-rich repeat receptor-like protein kinase IMK2;(wild Malaysian banana) hypothetical protein	LOC103985988;GSMUA_291580.1	Musa acuminata subsp. malaccensis (Wild banana) (Musa malaccensis)	-	-	-	-	-	-	-	-	-
Ecar_00001713	THU44697.1	A0A4S8I9L3	Uncharacterized protein	C4D60_Mb02t10080	Musa balbisiana (Banana)	-	GO:0016021	integral component of membrane [GO:0016021]	-	integral component of membrane [GO:0016021]	-	-	-	-
Ecar_00001716	XP_009389461.1	UPI0005122D58	myosin-9-like;(wild Malaysian banana) hypothetical protein	LOC103976016;GSMUA_65440.1	Musa acuminata subsp. malaccensis (Wild banana) (Musa malaccensis)	-	-	-	-	-	-	-	-	-
Ecar_00001717	RWW22767.1	A0A444FJG5	Uncharacterized protein	GW17_00013020	Ensete ventricosum (Abyssinian banana) (Musa ensete)	-	-	-	-	-	-	-	-	-
Ecar_00001718	THU44690.1	A0A4S8I9K5	Uncharacterized protein	C4D60_Mb02t10010	Musa balbisiana (Banana)	-	GO:0003735; GO:0005840; GO:0006412; GO:0019843	ribosome [GO:0005840]; rRNA binding [GO:0019843]; structural constituent of ribosome [GO:0003735]; translation [GO:0006412]	translation [GO:0006412]	ribosome [GO:0005840]	rRNA binding [GO:0019843]; structural constituent of ribosome [GO:0003735]	-	K02990	Ribosome;
Ecar_00001720	XP_009401974.1	UPI0005123B67	uncharacterized protein LOC103985842;(wild Malaysian banana) hypothetical protein	LOC103985842;GSMUA_291700.1	Musa acuminata subsp. malaccensis (Wild banana) (Musa malaccensis)	-	-	-	-	-	-	-	-	-
Ecar_00001722	XP_020099046.1	A0A199VQ50	Transcription factor bHLH87 (transcription factor bHLH87-like)	LOC109717607 ACMD2_04479	Ananas comosus (Pineapple) (Ananas ananas)	-	GO:0046983	protein dimerization activity [GO:0046983]	-	-	protein dimerization activity [GO:0046983]	-	-	-
Ecar_00001727	KAF2298504.1	A0A6A6LBX1	Uncharacterized protein	GH714_023854	Hevea brasiliensis (Para rubber tree) (Siphonia brasiliensis)	-	-	-	-	-	-	-	-	-
Ecar_00001729	RRT67154.1	A0A426ZTG6	Uncharacterized protein	B296_00001503	Ensete ventricosum (Abyssinian banana) (Musa ensete)	-	GO:0016021	integral component of membrane [GO:0016021]	-	integral component of membrane [GO:0016021]	-	-	-	-
Ecar_00001730	RRT67154.1	A0A426ZTG6	Uncharacterized protein	B296_00001503	Ensete ventricosum (Abyssinian banana) (Musa ensete)	-	GO:0016021	integral component of membrane [GO:0016021]	-	integral component of membrane [GO:0016021]	-	-	-	-
Ecar_00001737	THU44673.1	A0A4S8I9I3	Expansin-like EG45 domain-containing protein	C4D60_Mb02t09840	Musa balbisiana (Banana)	-	-	-	-	-	-	-	-	-
Ecar_00001742	XP_009401767.1	M0RZW5	Uncharacterized protein	103985700	Musa acuminata subsp. malaccensis (Wild banana) (Musa malaccensis)	-	-	-	-	-	-	mus:103985700;	-	-
Ecar_00001743	RZS04968.1	-	-	-	-	-	-	-	-	-	-	-	K03132	Basal transcription factors;
Ecar_00001745	THU44668.1	A0A4S8I9I4	RHOMBOID-like protein (EC 3.4.21.-) (Rhomboid-like protein)	C4D60_Mb02t09790	Musa balbisiana (Banana)	3.4.21.-	GO:0004252; GO:0016021	integral component of membrane [GO:0016021]; serine-type endopeptidase activity [GO:0004252]	-	integral component of membrane [GO:0016021]	serine-type endopeptidase activity [GO:0004252]	-	-	-
Ecar_00001746	THU44668.1	A0A4S8I9I4	RHOMBOID-like protein (EC 3.4.21.-) (Rhomboid-like protein)	C4D60_Mb02t09790	Musa balbisiana (Banana)	3.4.21.-	GO:0004252; GO:0016021	integral component of membrane [GO:0016021]; serine-type endopeptidase activity [GO:0004252]	-	integral component of membrane [GO:0016021]	serine-type endopeptidase activity [GO:0004252]	-	K21249	-
Ecar_00001747	XP_008780679.1	-	-	-	-	-	-	-	-	-	-	-	K21249	-
Ecar_00001748	RRT43249.1	A0A426XUT5	Auxin efflux carrier component	B296_00055103	Ensete ventricosum (Abyssinian banana) (Musa ensete)	-	GO:0009734; GO:0016021; GO:0055085	integral component of membrane [GO:0016021]; auxin-activated signaling pathway [GO:0009734]; transmembrane transport [GO:0055085]	auxin-activated signaling pathway [GO:0009734]; transmembrane transport [GO:0055085]	integral component of membrane [GO:0016021]	-	-	-	-
Ecar_00001750	AIF28308.1	A0A075IEB2	PIN-like protein (Fragment)	-	Maranta leuconeura	-	GO:0009734; GO:0016021; GO:0055085	integral component of membrane [GO:0016021]; auxin-activated signaling pathway [GO:0009734]; transmembrane transport [GO:0055085]	auxin-activated signaling pathway [GO:0009734]; transmembrane transport [GO:0055085]	integral component of membrane [GO:0016021]	-	-	-	-
Ecar_00001752	XP_010908203.1	A0A6I9QGJ5	calmodulin binding protein PICBP	LOC105034663	Elaeis guineensis var. tenera (Oil palm)	-	GO:0005516	calmodulin binding [GO:0005516]	-	-	calmodulin binding [GO:0005516]	egu:105034663;	-	-
Ecar_00001759	XP_010938542.1	A0A6I9S6W1	Thioredoxin reductase (EC 1.8.1.9)	LOC105057591	Elaeis guineensis var. tenera (Oil palm)	1.8.1.9	GO:0004791; GO:0005737; GO:0019430	cytoplasm [GO:0005737]; thioredoxin-disulfide reductase activity [GO:0004791]; removal of superoxide radicals [GO:0019430]	removal of superoxide radicals [GO:0019430]	cytoplasm [GO:0005737]	thioredoxin-disulfide reductase activity [GO:0004791]	egu:105057591;	K00384	Selenocompound metabolism;
Ecar_00001760	THU68923.1	A0A4S8K2G7	Uncharacterized protein	C4D60_Mb08t08960	Musa balbisiana (Banana)	-	GO:0016788	hydrolase activity, acting on ester bonds [GO:0016788]	-	-	hydrolase activity, acting on ester bonds [GO:0016788]	-	K01114	Metabolic pathways; Biosynthesis of secondary metabolites; Inositol phosphate metabolism; Glycerophospholipid metabolism; Ether lipid metabolism;
Ecar_00001762	XP_009382589.1	M0RPT6	Uncharacterized protein	103970515	Musa acuminata subsp. malaccensis (Wild banana) (Musa malaccensis)	-	-	-	-	-	-	mus:103970515;	-	-
Ecar_00001763	RZB57475.1	A0A445G8F3	LINE-1 retrotransposable element ORF2 protein	D0Y65_046233	Glycine soja (Wild soybean)	-	-	-	-	-	-	-	K14492	Plant hormone signal transduction;
Ecar_00001765	RZC26146.1	A0A445LSA6	LINE-1 retrotransposable element ORF2 protein	D0Y65_004700	Glycine soja (Wild soybean)	-	-	-	-	-	-	-	K11841	-
Ecar_00001767	XP_019709588.1	A0A6J0PPS7	mediator of RNA polymerase II transcription subunit 15a	LOC105055807	Elaeis guineensis var. tenera (Oil palm)	-	GO:0003713; GO:0005634; GO:0031490	nucleus [GO:0005634]; chromatin DNA binding [GO:0031490]; transcription coactivator activity [GO:0003713]	-	nucleus [GO:0005634]	chromatin DNA binding [GO:0031490]; transcription coactivator activity [GO:0003713]	egu:105055807;	K14972	-
Ecar_00001768	XP_019709588.1	A0A6J0PPS7	mediator of RNA polymerase II transcription subunit 15a	LOC105055807	Elaeis guineensis var. tenera (Oil palm)	-	GO:0003713; GO:0005634; GO:0031490	nucleus [GO:0005634]; chromatin DNA binding [GO:0031490]; transcription coactivator activity [GO:0003713]	-	nucleus [GO:0005634]	chromatin DNA binding [GO:0031490]; transcription coactivator activity [GO:0003713]	egu:105055807;	K14972	-
Ecar_00001770	RRT85906.1	A0A427BC02	Uncharacterized protein	B296_00002836	Ensete ventricosum (Abyssinian banana) (Musa ensete)	-	GO:0003713; GO:0005634; GO:0031490	nucleus [GO:0005634]; chromatin DNA binding [GO:0031490]; transcription coactivator activity [GO:0003713]	-	nucleus [GO:0005634]	chromatin DNA binding [GO:0031490]; transcription coactivator activity [GO:0003713]	-	-	-
Ecar_00001771	XP_009411718.1	UPI000511BFF6	probable E3 ubiquitin-protein ligase RHC1A;E3 ubiquitin-protein ligase RING1-like;(wild Malaysian banana) hypothetical protein	LOC103993396;GSMUA_343270.1	Musa acuminata subsp. malaccensis (Wild banana) (Musa malaccensis)	-	-	-	-	-	-	-	-	-
Ecar_00001772	TKS14015.1	A0A4U5QY55	RING-type E3 ubiquitin transferase (EC 2.3.2.27)	D5086_0000040890	Populus alba (White poplar)	2.3.2.27	GO:0061630	ubiquitin protein ligase activity [GO:0061630]	-	-	ubiquitin protein ligase activity [GO:0061630]	-	-	-
Ecar_00001775	XP_009402961.1	M0T367	TPT domain-containing protein	103986638	Musa acuminata subsp. malaccensis (Wild banana) (Musa malaccensis)	-	GO:0005794; GO:0009941; GO:0015120; GO:0015297; GO:0016021; GO:0071917	chloroplast envelope [GO:0009941]; Golgi apparatus [GO:0005794]; integral component of membrane [GO:0016021]; antiporter activity [GO:0015297]; phosphoglycerate transmembrane transporter activity [GO:0015120]; triose-phosphate transmembrane transporter activity [GO:0071917]	-	chloroplast envelope [GO:0009941]; Golgi apparatus [GO:0005794]; integral component of membrane [GO:0016021]	antiporter activity [GO:0015297]; phosphoglycerate transmembrane transporter activity [GO:0015120]; triose-phosphate transmembrane transporter activity [GO:0071917]	mus:103986638;	K15283	-
Ecar_00001776	XP_009402961.1	M0T367	TPT domain-containing protein	103986638	Musa acuminata subsp. malaccensis (Wild banana) (Musa malaccensis)	-	GO:0005794; GO:0009941; GO:0015120; GO:0015297; GO:0016021; GO:0071917	chloroplast envelope [GO:0009941]; Golgi apparatus [GO:0005794]; integral component of membrane [GO:0016021]; antiporter activity [GO:0015297]; phosphoglycerate transmembrane transporter activity [GO:0015120]; triose-phosphate transmembrane transporter activity [GO:0071917]	-	chloroplast envelope [GO:0009941]; Golgi apparatus [GO:0005794]; integral component of membrane [GO:0016021]	antiporter activity [GO:0015297]; phosphoglycerate transmembrane transporter activity [GO:0015120]; triose-phosphate transmembrane transporter activity [GO:0071917]	mus:103986638;	K15283	-
Ecar_00001778	RWW04116.1	A0A444E184	Uncharacterized protein (Fragment)	GW17_00032678	Ensete ventricosum (Abyssinian banana) (Musa ensete)	-	-	-	-	-	-	-	-	-
Ecar_00001785	KDO86866.1	A0A067HG31	Non-specific serine/threonine protein kinase (EC 2.7.11.1)	CISIN_1g015632mg	Citrus sinensis (Sweet orange) (Citrus aurantium var. sinensis)	2.7.11.1	GO:0005524; GO:0106310; GO:0106311	ATP binding [GO:0005524]; protein serine kinase activity [GO:0106310]; protein threonine kinase activity [GO:0106311]	-	-	ATP binding [GO:0005524]; protein serine kinase activity [GO:0106310]; protein threonine kinase activity [GO:0106311]	-	-	-
Ecar_00001787	XP_009384536.1	UPI000511D776	dof zinc finger protein DOF1.8-like;(wild Malaysian banana) hypothetical protein	LOC103972067;GSMUA_04990.1	Musa acuminata subsp. malaccensis (Wild banana) (Musa malaccensis)	-	-	-	-	-	-	-	-	-
Ecar_00001788	XP_009397650.1	M0RYU2	Uncharacterized protein	103982445	Musa acuminata subsp. malaccensis (Wild banana) (Musa malaccensis)	-	GO:0006355	regulation of transcription, DNA-templated [GO:0006355]	regulation of transcription, DNA-templated [GO:0006355]	-	-	mus:103982445;	-	-
Ecar_00001792	XP_009409160.1	UPI0005125609	uncharacterized protein LOC103991425;(wild Malaysian banana) hypothetical protein	LOC103991425;GSMUA_43390.1	Musa acuminata subsp. malaccensis (Wild banana) (Musa malaccensis)	-	-	-	-	-	-	-	-	-
Ecar_00001793	KAF2306645.1	A0A6A6M1Z5	Uncharacterized protein	GH714_020036	Hevea brasiliensis (Para rubber tree) (Siphonia brasiliensis)	-	GO:0005525; GO:0006355	GTP binding [GO:0005525]; regulation of transcription, DNA-templated [GO:0006355]	regulation of transcription, DNA-templated [GO:0006355]	-	GTP binding [GO:0005525]	-	-	-
Ecar_00001798	XP_019158456.1	UPI0009019EFD	uncharacterized protein LOC109155190	LOC109155190	Ipomoea nil (Japanese morning glory) (Pharbitis nil)	-	-	-	-	-	-	-	-	-
Ecar_00001800	XP_020093472.1	Q8H293	Cytochrome b5	LOC109713705	Ananas comosus (Pineapple) (Ananas ananas)	-	GO:0016021; GO:0020037; GO:0046872	integral component of membrane [GO:0016021]; heme binding [GO:0020037]; metal ion binding [GO:0046872]	-	integral component of membrane [GO:0016021]	heme binding [GO:0020037]; metal ion binding [GO:0046872]	-	K23490	-
Ecar_00001804	XP_010918804.1	A0A6I9R1A5	ethylene-responsive transcription factor 1B-like	LOC105043078	Elaeis guineensis var. tenera (Oil palm)	-	GO:0003677; GO:0003700; GO:0005634	nucleus [GO:0005634]; DNA binding [GO:0003677]; DNA-binding transcription factor activity [GO:0003700]	-	nucleus [GO:0005634]	DNA binding [GO:0003677]; DNA-binding transcription factor activity [GO:0003700]	egu:105043078;	K14516	MAPK signaling pathway - plant; Plant hormone signal transduction;
Ecar_00001805	XP_021604320.1	UPI000B5D79E3	ubiquitin-conjugating enzyme E2 4 isoform X1	LOC110609204	Manihot esculenta (Cassava) (Jatropha manihot)	-	-	-	-	-	-	-	-	-
Ecar_00001807	AQK65186.1	A0A1D6GPT9	60S ribosomal protein L21-1	100192855 ZEAMMB73_Zm00001d014082	Zea mays (Maize)	-	GO:0003735; GO:0005840; GO:0006412	ribosome [GO:0005840]; structural constituent of ribosome [GO:0003735]; translation [GO:0006412]	translation [GO:0006412]	ribosome [GO:0005840]	structural constituent of ribosome [GO:0003735]	-	-	-
Ecar_00001808	THU44827.1	A0A4S8I9X8	Uncharacterized protein	C4D60_Mb02t11460	Musa balbisiana (Banana)	-	GO:0003723	RNA binding [GO:0003723]	-	-	RNA binding [GO:0003723]	-	-	-
Ecar_00001816	XP_018677772.1	UPI0008A0F2CA	WAT1-related protein At5g07050-like isoform X1	LOC103976348	Musa acuminata subsp. malaccensis (Wild banana) (Musa malaccensis)	-	-	-	-	-	-	-	-	-
Ecar_00001817	XP_018677772.1	UPI0008A0F2CA	WAT1-related protein At5g07050-like isoform X1	LOC103976348	Musa acuminata subsp. malaccensis (Wild banana) (Musa malaccensis)	-	-	-	-	-	-	-	-	-
Ecar_00001819	XP_009389274.1	UPI0005126B25	uncharacterized protein LOC103975879;(wild Malaysian banana) hypothetical protein	LOC103975879;GSMUA_67060.1	Musa acuminata subsp. malaccensis (Wild banana) (Musa malaccensis)	-	-	-	-	-	-	-	-	-
Ecar_00001822	XP_009389818.1	UPI0005124BD8	uncharacterized protein LOC103976347;(wild Malaysian banana) hypothetical protein	LOC103976347;GSMUA_67080.1	Musa acuminata subsp. malaccensis (Wild banana) (Musa malaccensis)	-	-	-	-	-	-	-	-	-
Ecar_00001823	KAA3471500.1	A0A5B6VQV9	Casein kinase II subunit beta (CK II beta)	EPI10_017108	Gossypium australe	-	GO:0005956; GO:0016301; GO:0019887	protein kinase CK2 complex [GO:0005956]; kinase activity [GO:0016301]; protein kinase regulator activity [GO:0019887]	-	protein kinase CK2 complex [GO:0005956]	kinase activity [GO:0016301]; protein kinase regulator activity [GO:0019887]	-	-	-
Ecar_00001826	XP_009389264.1	M0S6T5	Cyclin	103975872	Musa acuminata subsp. malaccensis (Wild banana) (Musa malaccensis)	-	GO:0000079; GO:0019901	protein kinase binding [GO:0019901]; regulation of cyclin-dependent protein serine/threonine kinase activity [GO:0000079]	regulation of cyclin-dependent protein serine/threonine kinase activity [GO:0000079]	-	protein kinase binding [GO:0019901]	mus:103975872;	-	-
Ecar_00001827	ONM57297.1	A0A1D6IBH0	MYND finger family protein	ZEAMMB73_Zm00001d021488	Zea mays (Maize)	-	-	-	-	-	-	-	K24081	-
Ecar_00001834	XP_009389243.1	UPI0005125093	monothiol glutaredoxin-S11;(wild Malaysian banana) hypothetical protein	LOC103975858;GSMUA_67410.1	Musa acuminata subsp. malaccensis (Wild banana) (Musa malaccensis)	-	-	-	-	-	-	-	-	-
Ecar_00001835	THU44860.1	A0A4S8IA09	Uncharacterized protein	C4D60_Mb02t11820	Musa balbisiana (Banana)	-	GO:0015035; GO:0046872; GO:0051536	iron-sulfur cluster binding [GO:0051536]; metal ion binding [GO:0046872]; protein disulfide oxidoreductase activity [GO:0015035]	-	-	iron-sulfur cluster binding [GO:0051536]; metal ion binding [GO:0046872]; protein disulfide oxidoreductase activity [GO:0015035]	-	-	-
Ecar_00001836	RRT70793.1	A0A427A3N1	Uncharacterized protein	B296_00004255	Ensete ventricosum (Abyssinian banana) (Musa ensete)	-	-	-	-	-	-	-	-	-
Ecar_00001837	THU44864.1	A0A4S8IBD7	Uncharacterized protein	C4D60_Mb02t11860	Musa balbisiana (Banana)	-	-	-	-	-	-	-	-	-
Ecar_00001838	XP_009389233.1	UPI000511DCF8	uncharacterized protein At1g65710;(wild Malaysian banana) hypothetical protein	LOC103975853;GSMUA_67460.1	Musa acuminata subsp. malaccensis (Wild banana) (Musa malaccensis)	-	-	-	-	-	-	-	-	-
Ecar_00001841	XP_009397585.1	UPI0005125D98	uncharacterized protein LOC103982389;(wild Malaysian banana) hypothetical protein	LOC103982389;GSMUA_142340.1	Musa acuminata subsp. malaccensis (Wild banana) (Musa malaccensis)	-	-	-	-	-	-	-	-	-
Ecar_00001843	XP_018680358.1	UPI0008A0DBA1	wall-associated receptor kinase 3-like	LOC103983346	Musa acuminata subsp. malaccensis (Wild banana) (Musa malaccensis)	-	-	-	-	-	-	-	-	-
Ecar_00001845	XP_018677622.1	UPI0008A0C3D2	wall-associated receptor kinase 2-like	LOC103976322	Musa acuminata subsp. malaccensis (Wild banana) (Musa malaccensis)	-	-	-	-	-	-	-	-	-
Ecar_00001847	XP_009389205.1	M0S6Y7	Knot1 domain-containing protein	103975838	Musa acuminata subsp. malaccensis (Wild banana) (Musa malaccensis)	-	GO:0006952	defense response [GO:0006952]	defense response [GO:0006952]	-	-	mus:103975838;	-	-
Ecar_00001852	THU44890.1	A0A4S8IA36	Uncharacterized protein	C4D60_Mb02t12160	Musa balbisiana (Banana)	-	GO:0016021	integral component of membrane [GO:0016021]	-	integral component of membrane [GO:0016021]	-	-	-	-
Ecar_00001854	RWW03445.1	A0A444DZ73	Uncharacterized protein	GW17_00033396	Ensete ventricosum (Abyssinian banana) (Musa ensete)	-	GO:0016021	integral component of membrane [GO:0016021]	-	integral component of membrane [GO:0016021]	-	-	-	-
Ecar_00001855	XP_009389189.1	UPI000511E2A4	polycomb group protein EMBRYONIC FLOWER 2-like isoform X1	LOC103975823	Musa acuminata subsp. malaccensis (Wild banana) (Musa malaccensis)	-	-	-	-	-	-	-	-	-
Ecar_00001857	XP_009397602.1	UPI0005121C25	alcohol dehydrogenase-like 4	LOC103982408	Musa acuminata subsp. malaccensis (Wild banana) (Musa malaccensis)	-	-	-	-	-	-	-	K00001	Metabolic pathways; Biosynthesis of secondary metabolites; Degradation of aromatic compounds; Glycolysis_Gluconeogenesis; Pyruvate metabolism; Fatty acid degradation; Tyrosine metabolism; Retinol metabolism; Chloroalkane and chloroalkene degradation; Naphthalene degradation; Metabolism of xenobiotics by cytochrome P450; Drug metabolism - cytochrome P450;
Ecar_00001858	XP_010908129.1	A0A6I9QG81	alcohol dehydrogenase-like 3 isoform X2	LOC105034612	Elaeis guineensis var. tenera (Oil palm)	-	GO:0008270; GO:0016491	oxidoreductase activity [GO:0016491]; zinc ion binding [GO:0008270]	-	-	oxidoreductase activity [GO:0016491]; zinc ion binding [GO:0008270]	-	K00001	Metabolic pathways; Biosynthesis of secondary metabolites; Degradation of aromatic compounds; Glycolysis_Gluconeogenesis; Pyruvate metabolism; Fatty acid degradation; Tyrosine metabolism; Retinol metabolism; Chloroalkane and chloroalkene degradation; Naphthalene degradation; Metabolism of xenobiotics by cytochrome P450; Drug metabolism - cytochrome P450;
Ecar_00001861	THU44912.1	A0A4S8ICH2	Protein kinase domain-containing protein	C4D60_Mb02t12380	Musa balbisiana (Banana)	-	GO:0004672; GO:0005524	ATP binding [GO:0005524]; protein kinase activity [GO:0004672]	-	-	ATP binding [GO:0005524]; protein kinase activity [GO:0004672]	-	-	-
Ecar_00001864	THU44944.1	A0A4S8IBK7	Cyclin-dependent kinases regulatory subunit	C4D60_Mb02t12710	Musa balbisiana (Banana)	-	GO:0007049; GO:0016538; GO:0051301	cyclin-dependent protein serine/threonine kinase regulator activity [GO:0016538]; cell cycle [GO:0007049]; cell division [GO:0051301]	cell cycle [GO:0007049]; cell division [GO:0051301]	-	cyclin-dependent protein serine/threonine kinase regulator activity [GO:0016538]	-	-	-
Ecar_00001865	XP_009416716.1	UPI000511F146	cation/H(+) antiporter 15-like;(wild Malaysian banana) hypothetical protein	LOC103997272;GSMUA_223240.1	Musa acuminata subsp. malaccensis (Wild banana) (Musa malaccensis)	-	-	-	-	-	-	-	-	-
Ecar_00001868	THU73531.1	A0A4S8KEB4	Uncharacterized protein	C4D60_Mb04t23850	Musa balbisiana (Banana)	-	GO:0004335; GO:0005524; GO:0005737; GO:0006012	cytoplasm [GO:0005737]; ATP binding [GO:0005524]; galactokinase activity [GO:0004335]; galactose metabolic process [GO:0006012]	galactose metabolic process [GO:0006012]	cytoplasm [GO:0005737]	ATP binding [GO:0005524]; galactokinase activity [GO:0004335]	-	K18674	-
Ecar_00001872	XP_009400486.1	UPI0005122231	transcriptional corepressor LEUNIG_HOMOLOG;(wild Malaysian banana) hypothetical protein	LOC103984664;GSMUA_262190.1	Musa acuminata subsp. malaccensis (Wild banana) (Musa malaccensis)	-	-	-	-	-	-	-	-	-
Ecar_00001877	THU74694.1	A0A4S8KH46	Uncharacterized protein	C4D60_Mb04t36100	Musa balbisiana (Banana)	-	-	-	-	-	-	-	-	-
Ecar_00001879	RRT79802.1	A0A427AU75	Transcription repressor (Ovate family protein)	B296_00001621	Ensete ventricosum (Abyssinian banana) (Musa ensete)	-	GO:0005634; GO:0045892	nucleus [GO:0005634]; negative regulation of transcription, DNA-templated [GO:0045892]	negative regulation of transcription, DNA-templated [GO:0045892]	nucleus [GO:0005634]	-	-	-	-
Ecar_00001881	RZR99490.1	-	-	-	-	-	-	-	-	-	-	-	K09419	-
Ecar_00001884	XP_009389116.1	UPI0005124BD4	trihelix transcription factor GTL1 isoform X2	LOC103975763	Musa acuminata subsp. malaccensis (Wild banana) (Musa malaccensis)	-	-	-	-	-	-	-	-	-
Ecar_00001886	RZS25984.1	-	-	-	-	-	-	-	-	-	-	-	K08495	SNARE interactions in vesicular transport;
Ecar_00001888	XP_009397642.1	UPI0005122D20	glucose and ribitol dehydrogenase homolog 1-like	LOC103982442	Musa acuminata subsp. malaccensis (Wild banana) (Musa malaccensis)	-	-	-	-	-	-	-	-	-
Ecar_00001895	TQD93575.1	A0A540M4B9	Uncharacterized protein	C1H46_020846	Malus baccata (Siberian crab apple) (Pyrus baccata)	-	GO:0005905; GO:0006886; GO:0006897; GO:0030131	clathrin adaptor complex [GO:0030131]; clathrin-coated pit [GO:0005905]; endocytosis [GO:0006897]; intracellular protein transport [GO:0006886]	endocytosis [GO:0006897]; intracellular protein transport [GO:0006886]	clathrin adaptor complex [GO:0030131]; clathrin-coated pit [GO:0005905]	-	-	K11826	Endocytosis;
Ecar_00001898	RRT79019.1	A0A427ARZ0	Uncharacterized protein	B296_00003411	Ensete ventricosum (Abyssinian banana) (Musa ensete)	-	GO:0016021	integral component of membrane [GO:0016021]	-	integral component of membrane [GO:0016021]	-	-	-	-
Ecar_00001900	XP_020577504.1	UPI0009E562F4	uncharacterized protein LOC110022754	LOC110022754	Phalaenopsis equestris (Moth orchid)	-	-	-	-	-	-	-	-	-
Ecar_00001905	RWV97963.1	A0A444DIP0	Uncharacterized protein	BHM03_00021435 GW17_00039216	Ensete ventricosum (Abyssinian banana) (Musa ensete)	-	GO:0009654; GO:0010207; GO:0010242; GO:0042549	photosystem II oxygen evolving complex [GO:0009654]; oxygen evolving activity [GO:0010242]; photosystem II assembly [GO:0010207]; photosystem II stabilization [GO:0042549]	photosystem II assembly [GO:0010207]; photosystem II stabilization [GO:0042549]	photosystem II oxygen evolving complex [GO:0009654]	oxygen evolving activity [GO:0010242]	-	K02716	Photosynthesis;
Ecar_00001910	XP_009392923.1	UPI0005120D7E	uncharacterized protein LOC103978740 isoform X2	LOC103978740	Musa acuminata subsp. malaccensis (Wild banana) (Musa malaccensis)	-	-	-	-	-	-	-	-	-
Ecar_00001916	THU73721.1	A0A4S8KEU5	Peptidase_S9 domain-containing protein	C4D60_Mb04t25860	Musa balbisiana (Banana)	-	GO:0004252	serine-type endopeptidase activity [GO:0004252]	-	-	serine-type endopeptidase activity [GO:0004252]	-	K01303	-
Ecar_00001918	XP_009400647.2	UPI0008A0C706	zinc finger protein WIP6-like	LOC103984813	Musa acuminata subsp. malaccensis (Wild banana) (Musa malaccensis)	-	-	-	-	-	-	-	-	-
Ecar_00001920	PKA55556.1	A0A2I0AJB2	Protein transparent TESTA 1	TT1 AXF42_Ash006758	Apostasia shenzhenica	-	GO:0003700; GO:0005634	nucleus [GO:0005634]; DNA-binding transcription factor activity [GO:0003700]	-	nucleus [GO:0005634]	DNA-binding transcription factor activity [GO:0003700]	-	-	-
Ecar_00001927	THU48809.1	A0A4S8IKW8	Uncharacterized protein	C4D60_Mb06t02910	Musa balbisiana (Banana)	-	GO:0003677; GO:0003700; GO:0005634	nucleus [GO:0005634]; DNA binding [GO:0003677]; DNA-binding transcription factor activity [GO:0003700]	-	nucleus [GO:0005634]	DNA binding [GO:0003677]; DNA-binding transcription factor activity [GO:0003700]	-	-	-
Ecar_00001930	THU65850.1	A0A4S8JUJ7	Uncharacterized protein	C4D60_Mb05t07990	Musa balbisiana (Banana)	-	GO:0003723; GO:0004386; GO:0005524; GO:0016787	ATP binding [GO:0005524]; helicase activity [GO:0004386]; hydrolase activity [GO:0016787]; RNA binding [GO:0003723]	-	-	ATP binding [GO:0005524]; helicase activity [GO:0004386]; hydrolase activity [GO:0016787]; RNA binding [GO:0003723]	-	-	-
Ecar_00001932	RZC29688.1	A0A445M2C7	Reverse transcriptase domain-containing protein	D0Y65_001322	Glycine soja (Wild soybean)	-	-	-	-	-	-	-	K06130	Glycerophospholipid metabolism;
Ecar_00001933	RZC29688.1	A0A445M2C7	Reverse transcriptase domain-containing protein	D0Y65_001322	Glycine soja (Wild soybean)	-	-	-	-	-	-	-	-	-
Ecar_00001940	XP_009382030.1	UPI0005126A42	probable indole-3-pyruvate monooxygenase YUCCA4;(wild Malaysian banana) hypothetical protein	LOC103970080;GSMUA_131160.1	Musa acuminata subsp. malaccensis (Wild banana) (Musa malaccensis)	-	-	-	-	-	-	-	K11816	Metabolic pathways; Tryptophan metabolism;
Ecar_00001941	XP_009382147.1	UPI0005120E91	probable 2-oxoglutarate-dependent dioxygenase AOP1;(wild Malaysian banana) hypothetical protein	LOC103970168;GSMUA_131150.1	Musa acuminata subsp. malaccensis (Wild banana) (Musa malaccensis)	-	-	-	-	-	-	-	-	-
Ecar_00001950	OAY70345.1	A0A199V0C6	Uncharacterized protein	ACMD2_23346	Ananas comosus (Pineapple) (Ananas ananas)	-	-	-	-	-	-	-	-	-
Ecar_00001952	RWW16464.1	A0A444F1F9	PK_Tyr_Ser-Thr domain-containing protein	GW17_00019642	Ensete ventricosum (Abyssinian banana) (Musa ensete)	-	GO:0004672	protein kinase activity [GO:0004672]	-	-	protein kinase activity [GO:0004672]	-	-	-
Ecar_00001956	XP_018681519.1	UPI0008A0D105	uncharacterized protein LOC103984824 isoform X2	LOC103984824	Musa acuminata subsp. malaccensis (Wild banana) (Musa malaccensis)	-	-	-	-	-	-	-	-	-
Ecar_00001958	THF95272.1	A0A4S4CZD6	AAA domain-containing protein	TEA_020067	Camellia sinensis var. sinensis	-	GO:0004176; GO:0004222; GO:0005524; GO:0016020	membrane [GO:0016020]; ATP binding [GO:0005524]; ATP-dependent peptidase activity [GO:0004176]; metalloendopeptidase activity [GO:0004222]	-	membrane [GO:0016020]	ATP binding [GO:0005524]; ATP-dependent peptidase activity [GO:0004176]; metalloendopeptidase activity [GO:0004222]	-	K08955	-
Ecar_00001959	THU65885.1	A0A4V4H811	Uncharacterized protein	C4D60_Mb05t08340	Musa balbisiana (Banana)	-	GO:2000028	regulation of photoperiodism, flowering [GO:2000028]	regulation of photoperiodism, flowering [GO:2000028]	-	-	-	-	-
Ecar_00001960	XP_009400549.1	UPI000511DB50	UBP1-associated protein 2C-like	LOC103984718	Musa acuminata subsp. malaccensis (Wild banana) (Musa malaccensis)	-	-	-	-	-	-	-	K12741	Spliceosome;
Ecar_00001961	XP_009400557.2	UPI0008A0A027	membrane-bound transcription factor site-2 protease homolog;(wild Malaysian banana) hypothetical protein	LOC103984723;GSMUA_261460.1	Musa acuminata subsp. malaccensis (Wild banana) (Musa malaccensis)	-	-	-	-	-	-	-	K07765	Protein processing in endoplasmic reticulum;
Ecar_00001962	THU50939.1	A0A4S8IRC8	t-SNARE coiled-coil homology domain-containing protein	C4D60_Mb06t25680	Musa balbisiana (Banana)	-	GO:0015031	protein transport [GO:0015031]	protein transport [GO:0015031]	-	-	-	K18211	-
Ecar_00001963	RWW31875.1	A0A444GAI3	Uncharacterized protein	GW17_00003484	Ensete ventricosum (Abyssinian banana) (Musa ensete)	-	-	-	-	-	-	-	-	-
Ecar_00001965	XP_031270843.1	UPI001262D488	multiprotein-bridging factor 1b-like	LOC116129232	Pistacia vera (Pistachio)	-	-	-	-	-	-	-	-	-
Ecar_00001967	QHO49287.1	-	-	-	-	-	-	-	-	-	-	-	K02968	Ribosome;
Ecar_00001968	XP_009400577.1	UPI000511DBAD	transcription factor MYB1R1;(wild Malaysian banana) hypothetical protein	LOC103984743;GSMUA_261260.1	Musa acuminata subsp. malaccensis (Wild banana) (Musa malaccensis)	-	-	-	-	-	-	-	-	-
Ecar_00001969	RRT47922.1	A0A426Y875	Uncharacterized protein	B296_00051894	Ensete ventricosum (Abyssinian banana) (Musa ensete)	-	-	-	-	-	-	-	K08506	SNARE interactions in vesicular transport;
Ecar_00001974	XP_018681261.1	UPI0008A0C71B	dehydrogenase/reductase SDR family member on chromosome X-like isoform X1	LOC103984735	Musa acuminata subsp. malaccensis (Wild banana) (Musa malaccensis)	-	-	-	-	-	-	-	-	-
Ecar_00001977	XP_009400565.2	UPI0008A0A970	uncharacterized protein LOC103984731	LOC103984731	Musa acuminata subsp. malaccensis (Wild banana) (Musa malaccensis)	-	-	-	-	-	-	-	-	-
Ecar_00001979	RRT76182.1	A0A444G0T5	Uncharacterized protein	B296_00028068 GW17_00006997	Ensete ventricosum (Abyssinian banana) (Musa ensete)	-	-	-	-	-	-	-	-	-
Ecar_00001980	XP_009405656.1	UPI000511DE59	epoxide hydrolase 4 isoform X1	LOC103988751	Musa acuminata subsp. malaccensis (Wild banana) (Musa malaccensis)	-	-	-	-	-	-	-	-	-
Ecar_00001982	XP_027354992.1	UPI000F7CB952	synaptotagmin-2-like isoform X2	LOC113864937	Abrus precatorius (Indian licorice) (Glycine abrus)	-	-	-	-	-	-	-	-	-
Ecar_00001984	THU73652.1	A0A4S8KEH9	NAB domain-containing protein	C4D60_Mb04t25110	Musa balbisiana (Banana)	-	GO:0003779	actin binding [GO:0003779]	-	-	actin binding [GO:0003779]	-	-	-
Ecar_00001985	XP_009388605.1	UPI000511FD68	protein RDM1 isoform X2	LOC103975367	Musa acuminata subsp. malaccensis (Wild banana) (Musa malaccensis)	-	-	-	-	-	-	-	-	-
Ecar_00001986	XP_009400035.1	UPI000511D0E7	uncharacterized protein LOC103984290;lysosomal beta glucosidase-like	LOC103984290	Musa acuminata subsp. malaccensis (Wild banana) (Musa malaccensis)	-	-	-	-	-	-	-	-	-
Ecar_00001987	THU64806.1	A0A4S8JRU5	Uncharacterized protein	C4D60_Mb01t30330	Musa balbisiana (Banana)	-	GO:0003723; GO:0006396; GO:0046872	metal ion binding [GO:0046872]; RNA binding [GO:0003723]; RNA processing [GO:0006396]	RNA processing [GO:0006396]	-	metal ion binding [GO:0046872]; RNA binding [GO:0003723]	-	-	-
Ecar_00001992	RRT36561.1	A0A426XAP4	CRAL-TRIO domain-containing protein	B296_00057882	Ensete ventricosum (Abyssinian banana) (Musa ensete)	-	-	-	-	-	-	-	-	-
Ecar_00001995	XP_009406043.1	M0TA00	Translocation protein SEC62	103989034	Musa acuminata subsp. malaccensis (Wild banana) (Musa malaccensis)	-	GO:0005783; GO:0005886; GO:0009555; GO:0016020; GO:0030176; GO:0031204	endoplasmic reticulum [GO:0005783]; integral component of endoplasmic reticulum membrane [GO:0030176]; membrane [GO:0016020]; plasma membrane [GO:0005886]; pollen development [GO:0009555]; posttranslational protein targeting to membrane, translocation [GO:0031204]	pollen development [GO:0009555]; posttranslational protein targeting to membrane, translocation [GO:0031204]	endoplasmic reticulum [GO:0005783]; integral component of endoplasmic reticulum membrane [GO:0030176]; membrane [GO:0016020]; plasma membrane [GO:0005886]	-	mus:103989034;	K12275	Protein export; Protein processing in endoplasmic reticulum;
Ecar_00001998	KAA3480023.1	A0A5B6WF19	Alanine--glyoxylate aminotransferase 2-like protein 2, mitochondrial-like	EPI10_020486	Gossypium australe	-	GO:0008483; GO:0030170	pyridoxal phosphate binding [GO:0030170]; transaminase activity [GO:0008483]	-	-	pyridoxal phosphate binding [GO:0030170]; transaminase activity [GO:0008483]	-	-	-
Ecar_00002000	THU65976.1	A0A4S8JUW4	Protein kinase domain-containing protein	C4D60_Mb05t09320	Musa balbisiana (Banana)	-	GO:0004672; GO:0005524; GO:0016021	integral component of membrane [GO:0016021]; ATP binding [GO:0005524]; protein kinase activity [GO:0004672]	-	integral component of membrane [GO:0016021]	ATP binding [GO:0005524]; protein kinase activity [GO:0004672]	-	-	-
Ecar_00002002	THU65979.1	A0A4S8JUW3	RING-type E3 ubiquitin transferase (EC 2.3.2.27)	C4D60_Mb05t09360	Musa balbisiana (Banana)	2.3.2.27	GO:0004842	ubiquitin-protein transferase activity [GO:0004842]	-	-	ubiquitin-protein transferase activity [GO:0004842]	-	-	-
Ecar_00002003	XP_009399998.1	M0SWS9	RING-type E3 ubiquitin transferase (EC 2.3.2.27)	103984261	Musa acuminata subsp. malaccensis (Wild banana) (Musa malaccensis)	2.3.2.27	GO:0004842	ubiquitin-protein transferase activity [GO:0004842]	-	-	ubiquitin-protein transferase activity [GO:0004842]	mus:103984261;	-	-
Ecar_00002006	RWW60439.1	-	-	-	-	-	-	-	-	-	-	-	K22985	-
Ecar_00002007	ONK61967.1	-	-	-	-	-	-	-	-	-	-	-	K01802	-
Ecar_00002011	THU60124.1	A0A4S8JFZ1	Phospholipase A1 (EC 3.1.1.-)	C4D60_Mb07t09310	Musa balbisiana (Banana)	3.1.1.-	GO:0008970; GO:0016042	phospholipase A1 activity [GO:0008970]; lipid catabolic process [GO:0016042]	lipid catabolic process [GO:0016042]	-	phospholipase A1 activity [GO:0008970]	-	-	-
Ecar_00002014	XP_009387622.2	UPI0008A0E12D	LOW QUALITY PROTEIN: casein kinase 1-like protein HD16	LOC103974495	Musa acuminata subsp. malaccensis (Wild banana) (Musa malaccensis)	-	-	-	-	-	-	-	-	-
Ecar_00002016	XP_009387623.1	UPI000511EE4C	kinesin-4-like	LOC103974497	Musa acuminata subsp. malaccensis (Wild banana) (Musa malaccensis)	-	-	-	-	-	-	-	-	-
Ecar_00002017	XP_009387623.1	UPI000511EE4C	kinesin-4-like	LOC103974497	Musa acuminata subsp. malaccensis (Wild banana) (Musa malaccensis)	-	-	-	-	-	-	-	-	-
Ecar_00002019	XP_009415735.1	M0TW70	Alpha-MPP (Inactive zinc metalloprotease alpha) (Mitochondrial-processing peptidase subunit alpha)	103996550	Musa acuminata subsp. malaccensis (Wild banana) (Musa malaccensis)	-	GO:0005739; GO:0005743; GO:0005759; GO:0006627; GO:0046872	mitochondrial inner membrane [GO:0005743]; mitochondrial matrix [GO:0005759]; mitochondrion [GO:0005739]; metal ion binding [GO:0046872]; protein processing involved in protein targeting to mitochondrion [GO:0006627]	protein processing involved in protein targeting to mitochondrion [GO:0006627]	mitochondrial inner membrane [GO:0005743]; mitochondrial matrix [GO:0005759]; mitochondrion [GO:0005739]	metal ion binding [GO:0046872]	mus:103996550;	-	-
Ecar_00002020	XP_009415735.1	M0TW70	Alpha-MPP (Inactive zinc metalloprotease alpha) (Mitochondrial-processing peptidase subunit alpha)	103996550	Musa acuminata subsp. malaccensis (Wild banana) (Musa malaccensis)	-	GO:0005739; GO:0005743; GO:0005759; GO:0006627; GO:0046872	mitochondrial inner membrane [GO:0005743]; mitochondrial matrix [GO:0005759]; mitochondrion [GO:0005739]; metal ion binding [GO:0046872]; protein processing involved in protein targeting to mitochondrion [GO:0006627]	protein processing involved in protein targeting to mitochondrion [GO:0006627]	mitochondrial inner membrane [GO:0005743]; mitochondrial matrix [GO:0005759]; mitochondrion [GO:0005739]	metal ion binding [GO:0046872]	mus:103996550;	-	-
Ecar_00002023	MQM07533.1	-	-	-	-	-	-	-	-	-	-	-	K14807	-
Ecar_00002026	XP_009381565.1	M0RMU4	Uncharacterized protein	103969673	Musa acuminata subsp. malaccensis (Wild banana) (Musa malaccensis)	-	GO:0003676; GO:0005524; GO:0005634	nucleus [GO:0005634]; ATP binding [GO:0005524]; nucleic acid binding [GO:0003676]	-	nucleus [GO:0005634]	ATP binding [GO:0005524]; nucleic acid binding [GO:0003676]	mus:103969673;	K14807	-
Ecar_00002027	THU50699.1	A0A4S8IQR6	Uncharacterized protein	C4D60_Mb06t23050	Musa balbisiana (Banana)	-	-	-	-	-	-	-	-	-
Ecar_00002029	XP_009406216.1	UPI000511F9AB	E3 ubiquitin-protein ligase ATL42-like;(wild Malaysian banana) hypothetical protein	LOC103989159;GSMUA_174550.1	Musa acuminata subsp. malaccensis (Wild banana) (Musa malaccensis)	-	-	-	-	-	-	-	K10664	-
Ecar_00002030	XP_009415751.1	UPI0005122865	E3 ubiquitin-protein ligase ATL42-like;(wild Malaysian banana) hypothetical protein	LOC103996558;GSMUA_218780.1	Musa acuminata subsp. malaccensis (Wild banana) (Musa malaccensis)	-	-	-	-	-	-	-	-	-
Ecar_00002032	RWW14900.1	A0A444EWV6	BHLH domain-containing protein (Fragment)	GW17_00021287	Ensete ventricosum (Abyssinian banana) (Musa ensete)	-	GO:0046983	protein dimerization activity [GO:0046983]	-	-	protein dimerization activity [GO:0046983]	-	-	-
Ecar_00002038	RRT35597.1	A0A426X7Y9	Protein kinase domain-containing protein	B296_00047960	Ensete ventricosum (Abyssinian banana) (Musa ensete)	-	GO:0004672; GO:0005524; GO:0016021	integral component of membrane [GO:0016021]; ATP binding [GO:0005524]; protein kinase activity [GO:0004672]	-	integral component of membrane [GO:0016021]	ATP binding [GO:0005524]; protein kinase activity [GO:0004672]	-	-	-
Ecar_00002042	QCE13761.1	A0A4D6NLE9	Uncharacterized protein	DEO72_LG11g759	Vigna unguiculata (Cowpea)	-	-	-	-	-	-	-	-	-
Ecar_00002045	XP_018687033.1	UPI000511CF18	interactor of constitutive active ROPs 4-like isoform X2	LOC103999849	Musa acuminata subsp. malaccensis (Wild banana) (Musa malaccensis)	-	-	-	-	-	-	-	-	-
Ecar_00002049	RWW10637.1	A0A444EJP8	cobW domain-containing protein	GW17_00025814	Ensete ventricosum (Abyssinian banana) (Musa ensete)	-	GO:0000166; GO:0003924; GO:0006807; GO:0016151	GTPase activity [GO:0003924]; nickel cation binding [GO:0016151]; nucleotide binding [GO:0000166]; nitrogen compound metabolic process [GO:0006807]	nitrogen compound metabolic process [GO:0006807]	-	GTPase activity [GO:0003924]; nickel cation binding [GO:0016151]; nucleotide binding [GO:0000166]	-	K03189	-
Ecar_00002053	A2Z259.1	A2Z259	Zinc-finger homeodomain protein 1	ZHD1 OsI_31693	Oryza sativa subsp. indica (Rice)	-	GO:0003677; GO:0005634; GO:0046872	nucleus [GO:0005634]; DNA binding [GO:0003677]; metal ion binding [GO:0046872]	-	nucleus [GO:0005634]	DNA binding [GO:0003677]; metal ion binding [GO:0046872]	-	-	-
Ecar_00002058	RWW14482.1	A0A444EVS4	Uncharacterized protein	GW17_00021743	Ensete ventricosum (Abyssinian banana) (Musa ensete)	-	GO:0004650; GO:0005618; GO:0005975	cell wall [GO:0005618]; polygalacturonase activity [GO:0004650]; carbohydrate metabolic process [GO:0005975]	carbohydrate metabolic process [GO:0005975]	cell wall [GO:0005618]	polygalacturonase activity [GO:0004650]	-	-	-
Ecar_00002060	THU65928.1	A0A4S8JUP5	Uncharacterized protein	C4D60_Mb05t08800	Musa balbisiana (Banana)	-	GO:0004650; GO:0005618; GO:0005975	cell wall [GO:0005618]; polygalacturonase activity [GO:0004650]; carbohydrate metabolic process [GO:0005975]	carbohydrate metabolic process [GO:0005975]	cell wall [GO:0005618]	polygalacturonase activity [GO:0004650]	-	-	-
Ecar_00002061	XP_028059768.1	UPI0010362CC2	Iron-sulfur cluster assembly protein;iron-sulfur cluster assembly protein 1-like;Uncharacterized protein;hypothetical protein	TEA_012439;HYC85_004738;LOC114263428	Camellia sinensis var. sinensis; Camellia sinensis (Tea)	-	GO:0005506; GO:0005759; GO:0016226; GO:0051537	mitochondrial matrix [GO:0005759]; 2 iron, 2 sulfur cluster binding [GO:0051537]; iron ion binding [GO:0005506]; iron-sulfur cluster assembly [GO:0016226]	iron-sulfur cluster assembly [GO:0016226]	mitochondrial matrix [GO:0005759]	2 iron, 2 sulfur cluster binding [GO:0051537]; iron ion binding [GO:0005506]	-	-	-
Ecar_00002067	THU63401.1	A0A4S8JMN3	Uncharacterized protein	C4D60_Mb01t15370	Musa balbisiana (Banana)	-	GO:0004812; GO:0005524; GO:0005737; GO:0006418	cytoplasm [GO:0005737]; aminoacyl-tRNA ligase activity [GO:0004812]; ATP binding [GO:0005524]; tRNA aminoacylation for protein translation [GO:0006418]	tRNA aminoacylation for protein translation [GO:0006418]	cytoplasm [GO:0005737]	aminoacyl-tRNA ligase activity [GO:0004812]; ATP binding [GO:0005524]	-	K01886	Metabolic pathways; Aminoacyl-tRNA biosynthesis;
Ecar_00002072	XP_009405810.1	M0T9H7	T-complex protein 1 subunit gamma	103988866	Musa acuminata subsp. malaccensis (Wild banana) (Musa malaccensis)	-	GO:0005524; GO:0005832; GO:0006457; GO:0016887; GO:0051082	chaperonin-containing T-complex [GO:0005832]; ATP binding [GO:0005524]; ATPase activity [GO:0016887]; unfolded protein binding [GO:0051082]; protein folding [GO:0006457]	protein folding [GO:0006457]	chaperonin-containing T-complex [GO:0005832]	ATPase activity [GO:0016887]; ATP binding [GO:0005524]; unfolded protein binding [GO:0051082]	mus:103988866;	-	-
Ecar_00002076	XP_009419759.1	UPI000511BCA9	heat stress transcription factor A-2c-like;(wild Malaysian banana) hypothetical protein	LOC103999670;GSMUA_304280.1	Musa acuminata subsp. malaccensis (Wild banana) (Musa malaccensis)	-	-	-	-	-	-	-	K09419	-
Ecar_00002077	XP_009405950.1	UPI000511C0C6	sulfate transporter 3.1;(wild Malaysian banana) hypothetical protein	LOC103988970;GSMUA_172060.1	Musa acuminata subsp. malaccensis (Wild banana) (Musa malaccensis)	-	-	-	-	-	-	-	-	-
Ecar_00002080	RRT81953.1	A0A444GA77	F-box domain-containing protein	B296_00002493 GW17_00003580	Ensete ventricosum (Abyssinian banana) (Musa ensete)	-	-	-	-	-	-	-	-	-
Ecar_00002081	XP_010917752.1	A0A6I9QZ49	uncharacterized protein LOC105042302	LOC105042302	Elaeis guineensis var. tenera (Oil palm)	-	-	-	-	-	-	egu:105042302;	-	-
Ecar_00002084	XP_010099716.1	W9RAQ1	CCT-theta	L484_025149	Morus notabilis	-	GO:0005524; GO:0005737; GO:0006457; GO:0016887; GO:0051082	cytoplasm [GO:0005737]; ATP binding [GO:0005524]; ATPase activity [GO:0016887]; unfolded protein binding [GO:0051082]; protein folding [GO:0006457]	protein folding [GO:0006457]	cytoplasm [GO:0005737]	ATPase activity [GO:0016887]; ATP binding [GO:0005524]; unfolded protein binding [GO:0051082]	-	K09500	-
Ecar_00002086	AOP12455.1	A0A288PZB0	Starch synthase II	SSII	Musa acuminata AAA Group (dessert banana)	-	GO:0004373; GO:0009501; GO:0009507; GO:0019252	amyloplast [GO:0009501]; chloroplast [GO:0009507]; glycogen (starch) synthase activity [GO:0004373]; starch biosynthetic process [GO:0019252]	starch biosynthetic process [GO:0019252]	amyloplast [GO:0009501]; chloroplast [GO:0009507]	glycogen (starch) synthase activity [GO:0004373]	-	-	-
Ecar_00002089	XP_009419320.1	M0S3E4	Uncharacterized protein	103999318	Musa acuminata subsp. malaccensis (Wild banana) (Musa malaccensis)	-	GO:0009725; GO:0016021; GO:0038023	integral component of membrane [GO:0016021]; signaling receptor activity [GO:0038023]; response to hormone [GO:0009725]	response to hormone [GO:0009725]	integral component of membrane [GO:0016021]	signaling receptor activity [GO:0038023]	mus:103999318;	K07297	AMPK signaling pathway;
Ecar_00002091	RWV89052.1	A0A444CT35	Growth-regulating factor	GW17_00048818	Ensete ventricosum (Abyssinian banana) (Musa ensete)	-	GO:0005524; GO:0005634; GO:0006351; GO:0006355; GO:0032502	nucleus [GO:0005634]; ATP binding [GO:0005524]; developmental process [GO:0032502]; regulation of transcription, DNA-templated [GO:0006355]; transcription, DNA-templated [GO:0006351]	developmental process [GO:0032502]; regulation of transcription, DNA-templated [GO:0006355]; transcription, DNA-templated [GO:0006351]	nucleus [GO:0005634]	ATP binding [GO:0005524]	-	-	-
Ecar_00002094	THU64799.1	A0A4S8JRU2	C-CAP/cofactor C-like domain-containing protein	C4D60_Mb01t30260	Musa balbisiana (Banana)	-	GO:0000902; GO:0003779; GO:0007010	actin binding [GO:0003779]; cell morphogenesis [GO:0000902]; cytoskeleton organization [GO:0007010]	cell morphogenesis [GO:0000902]; cytoskeleton organization [GO:0007010]	-	actin binding [GO:0003779]	-	K17261	-
Ecar_00002100	RZS25756.1	-	-	-	-	-	-	-	-	-	-	-	K09506	-
Ecar_00002101	RRT56132.1	A0A426YWM9	Uncharacterized protein	B296_00014917	Ensete ventricosum (Abyssinian banana) (Musa ensete)	-	-	-	-	-	-	-	-	-
Ecar_00002103	XP_028789236.1	UPI0010A543FF	dof zinc finger protein DOF5.7-like	LOC114745251;LOC114757992	Prosopis alba	-	-	-	-	-	-	-	-	-
Ecar_00002108	RRT41027.1	A0A426XNE8	Cytochrome b561 and DOMON domain-containing protein	B296_00051660	Ensete ventricosum (Abyssinian banana) (Musa ensete)	-	GO:0016021; GO:0046872	integral component of membrane [GO:0016021]; metal ion binding [GO:0046872]	-	integral component of membrane [GO:0016021]	metal ion binding [GO:0046872]	-	-	-
Ecar_00002114	XP_009385671.1	UPI000512099B	probable serine acetyltransferase 4;(wild Malaysian banana) hypothetical protein	LOC103972970;GSMUA_95990.1	Musa acuminata subsp. malaccensis (Wild banana) (Musa malaccensis)	-	-	-	-	-	-	-	K00640	Metabolic pathways; Biosynthesis of secondary metabolites; Carbon metabolism; Biosynthesis of amino acids; Sulfur metabolism; Cysteine and methionine metabolism;
Ecar_00002115	XP_009400020.1	M0SWU6	SGNH_hydro domain-containing protein	103984278	Musa acuminata subsp. malaccensis (Wild banana) (Musa malaccensis)	-	-	-	-	-	-	mus:103984278;	K23978	-
Ecar_00002117	THU65961.1	A0A4S8JUU7	Uncharacterized protein	C4D60_Mb05t09170	Musa balbisiana (Banana)	-	GO:0005741; GO:0008308	mitochondrial outer membrane [GO:0005741]; voltage-gated anion channel activity [GO:0008308]	-	mitochondrial outer membrane [GO:0005741]	voltage-gated anion channel activity [GO:0008308]	-	K15040	Calcium signaling pathway; cGMP-PKG signaling pathway; Ferroptosis; Necroptosis; Cellular senescence;
Ecar_00002120	TXG52520.1	A0A5C7H6B9	Uncharacterized protein	EZV62_021689	Acer yangbiense	-	GO:0003735; GO:0005840; GO:0006412; GO:0008270; GO:0016021	integral component of membrane [GO:0016021]; ribosome [GO:0005840]; structural constituent of ribosome [GO:0003735]; zinc ion binding [GO:0008270]; translation [GO:0006412]	translation [GO:0006412]	integral component of membrane [GO:0016021]; ribosome [GO:0005840]	structural constituent of ribosome [GO:0003735]; zinc ion binding [GO:0008270]	-	K02980	Ribosome;
Ecar_00002128	KZN02207.1	A0A161XZF8	Uncharacterized protein	DCAR_010961	Daucus carota subsp. sativus (Carrot)	-	GO:0016021	integral component of membrane [GO:0016021]	-	integral component of membrane [GO:0016021]	-	-	-	-
Ecar_00002132	THU57774.1	A0A4S8J9V5	Alpha-amylase (EC 3.2.1.1) (1,4-alpha-D-glucan glucanohydrolase)	C4D60_Mb03t07080 C4D60_Mb03t07090	Musa balbisiana (Banana)	3.2.1.1	GO:0004556; GO:0005509; GO:0005975; GO:0103025	alpha-amylase activity [GO:0004556]; alpha-amylase activity (releasing maltohexaose) [GO:0103025]; calcium ion binding [GO:0005509]; carbohydrate metabolic process [GO:0005975]	carbohydrate metabolic process [GO:0005975]	-	alpha-amylase activity [GO:0004556]; alpha-amylase activity (releasing maltohexaose) [GO:0103025]; calcium ion binding [GO:0005509]	-	K01176	Metabolic pathways; Biosynthesis of secondary metabolites; Starch and sucrose metabolism;
Ecar_00002133	RZS16086.1	-	-	-	-	-	-	-	-	-	-	-	K21248	-
Ecar_00002135	RWV97692.1	A0A444DHW0	Uncharacterized protein	GW17_00039502	Ensete ventricosum (Abyssinian banana) (Musa ensete)	-	-	-	-	-	-	-	-	-
Ecar_00002138	THU64926.1	A0A4S8JS57	Laccase (EC 1.10.3.2)	C4D60_Mb01t31640	Musa balbisiana (Banana)	1.10.3.2	GO:0005507; GO:0046274; GO:0048046; GO:0052716	apoplast [GO:0048046]; copper ion binding [GO:0005507]; hydroquinone:oxygen oxidoreductase activity [GO:0052716]; lignin catabolic process [GO:0046274]	lignin catabolic process [GO:0046274]	apoplast [GO:0048046]	copper ion binding [GO:0005507]; hydroquinone:oxygen oxidoreductase activity [GO:0052716]	-	-	-
Ecar_00002140	XP_009407323.1	UPI0005125E53	protein trichome birefringence-like 34;(wild Malaysian banana) hypothetical protein	LOC103990028;GSMUA_183740.1	Musa acuminata subsp. malaccensis (Wild banana) (Musa malaccensis)	-	-	-	-	-	-	-	-	-
Ecar_00002143	XP_009386480.1	M0U7T2	Uncharacterized protein	103973588	Musa acuminata subsp. malaccensis (Wild banana) (Musa malaccensis)	-	GO:0003977; GO:0003983; GO:0006011; GO:0006048; GO:0009507; GO:0046506	chloroplast [GO:0009507]; UDP-N-acetylglucosamine diphosphorylase activity [GO:0003977]; UTP:glucose-1-phosphate uridylyltransferase activity [GO:0003983]; sulfolipid biosynthetic process [GO:0046506]; UDP-glucose metabolic process [GO:0006011]; UDP-N-acetylglucosamine biosynthetic process [GO:0006048]	sulfolipid biosynthetic process [GO:0046506]; UDP-glucose metabolic process [GO:0006011]; UDP-N-acetylglucosamine biosynthetic process [GO:0006048]	chloroplast [GO:0009507]	UDP-N-acetylglucosamine diphosphorylase activity [GO:0003977]; UTP:glucose-1-phosphate uridylyltransferase activity [GO:0003983]	mus:103973588;	-	-
Ecar_00002146	KAE8663016.1	A0A6A2XLZ2	Histidine triad nucleotide-binding protein 2	F3Y22_tig00113123pilonHSYRG00064	Hibiscus syriacus (Rose of Sharon)	-	GO:0003824	catalytic activity [GO:0003824]	-	-	catalytic activity [GO:0003824]	-	-	-
Ecar_00002147	XP_009398954.1	UPI0005120A14	transcription factor GAMYB-like isoform X1	LOC103983463	Musa acuminata subsp. malaccensis (Wild banana) (Musa malaccensis)	-	-	-	-	-	-	-	K09422	-
Ecar_00002149	XP_009386475.1	UPI000511BB9A	glutamine--fructose-6-phosphate aminotransferase [isomerizing] 2;(wild Malaysian banana) hypothetical protein	LOC103973584;GSMUA_349210.1	Musa acuminata subsp. malaccensis (Wild banana) (Musa malaccensis)	-	-	-	-	-	-	-	K00820	Metabolic pathways; Amino sugar and nucleotide sugar metabolism; Alanine, aspartate and glutamate metabolism;
Ecar_00002150	XP_009386261.1	M0U7B0	AMPKBI domain-containing protein	103973426	Musa acuminata subsp. malaccensis (Wild banana) (Musa malaccensis)	-	GO:0009507; GO:0019887; GO:0031588; GO:0043562; GO:1901982	chloroplast [GO:0009507]; nucleotide-activated protein kinase complex [GO:0031588]; maltose binding [GO:1901982]; protein kinase regulator activity [GO:0019887]; cellular response to nitrogen levels [GO:0043562]	cellular response to nitrogen levels [GO:0043562]	chloroplast [GO:0009507]; nucleotide-activated protein kinase complex [GO:0031588]	maltose binding [GO:1901982]; protein kinase regulator activity [GO:0019887]	mus:103973426;	K07199	Apelin signaling pathway; AMPK signaling pathway; Tight junction;
Ecar_00002152	XP_018677036.1	UPI0008A0E00F	digalactosyldiacylglycerol synthase 2, chloroplastic isoform X2	LOC103973582	Musa acuminata subsp. malaccensis (Wild banana) (Musa malaccensis)	-	-	-	-	-	-	-	K09480	Metabolic pathways; Glycerolipid metabolism;
Ecar_00002153	THU63842.1	A0A4S8JQG5	Uncharacterized protein	C4D60_Mb01t20100	Musa balbisiana (Banana)	-	-	-	-	-	-	-	-	-
Ecar_00002158	XP_008807564.1	UPI0004E56D50	exosome complex component RRP43 isoform X1;exosome complex component RRP43 isoform X2	LOC103719877;LOC103702935	Phoenix dactylifera (Date palm)	-	-	-	-	-	-	-	K12586	RNA degradation;
Ecar_00002160	XP_010922461.1	A0A6I9RFH5	putative respiratory burst oxidase homolog protein H isoform X1	LOC105045769	Elaeis guineensis var. tenera (Oil palm)	-	GO:0004601; GO:0005509; GO:0016021; GO:0050664	integral component of membrane [GO:0016021]; calcium ion binding [GO:0005509]; oxidoreductase activity, acting on NAD(P)H, oxygen as acceptor [GO:0050664]; peroxidase activity [GO:0004601]	-	integral component of membrane [GO:0016021]	calcium ion binding [GO:0005509]; oxidoreductase activity, acting on NAD(P)H, oxygen as acceptor [GO:0050664]; peroxidase activity [GO:0004601]	egu:105045769;	-	-
Ecar_00002163	XP_026660134.1	-	-	-	-	-	-	-	-	-	-	-	K13100	-
Ecar_00002168	XP_009420168.1	M0S3K9	Exostosin domain-containing protein	103999975	Musa acuminata subsp. malaccensis (Wild banana) (Musa malaccensis)	-	GO:0005794; GO:0006486; GO:0009834; GO:0010417; GO:0016020; GO:0016757	Golgi apparatus [GO:0005794]; membrane [GO:0016020]; transferase activity, transferring glycosyl groups [GO:0016757]; glucuronoxylan biosynthetic process [GO:0010417]; plant-type secondary cell wall biogenesis [GO:0009834]; protein glycosylation [GO:0006486]	glucuronoxylan biosynthetic process [GO:0010417]; plant-type secondary cell wall biogenesis [GO:0009834]; protein glycosylation [GO:0006486]	Golgi apparatus [GO:0005794]; membrane [GO:0016020]	transferase activity, transferring glycosyl groups [GO:0016757]	mus:103999975;	K20870	-
Ecar_00002172	WP_040401634.1	-	-	-	-	-	-	-	-	-	-	-	K01069	Metabolic pathways; Pyruvate metabolism;
Ecar_00002175	XP_009420274.1	UPI0005120A27	transcription factor bHLH128;(wild Malaysian banana) hypothetical protein	LOC104000059;GSMUA_96860.1	Musa acuminata subsp. malaccensis (Wild banana) (Musa malaccensis)	-	-	-	-	-	-	-	-	-
Ecar_00002178	THU61697.1	A0A4S8JI23	Arf-GAP domain-containing protein	C4D60_Mb07t26050	Musa balbisiana (Banana)	-	GO:0005096; GO:0043547	GTPase activator activity [GO:0005096]; positive regulation of GTPase activity [GO:0043547]	positive regulation of GTPase activity [GO:0043547]	-	GTPase activator activity [GO:0005096]	-	-	-
Ecar_00002180	XP_009408769.2	UPI0008A0F718	protein MIZU-KUSSEI 1-like	LOC103991134	Musa acuminata subsp. malaccensis (Wild banana) (Musa malaccensis)	-	-	-	-	-	-	-	-	-
Ecar_00002184	PKA55280.1	A0A2I0AIB3	Diadenosine tetraphosphate synthetase (EC 6.1.1.14)	GLYRS-1 AXF42_Ash003917	Apostasia shenzhenica	6.1.1.14	GO:0004820; GO:0005524; GO:0005737; GO:0006426; GO:0016740	cytoplasm [GO:0005737]; ATP binding [GO:0005524]; glycine-tRNA ligase activity [GO:0004820]; transferase activity [GO:0016740]; glycyl-tRNA aminoacylation [GO:0006426]	glycyl-tRNA aminoacylation [GO:0006426]	cytoplasm [GO:0005737]	ATP binding [GO:0005524]; glycine-tRNA ligase activity [GO:0004820]; transferase activity [GO:0016740]	-	K01880	Aminoacyl-tRNA biosynthesis;
Ecar_00002186	XP_018682082.1	UPI0008A0C72F	small subunit processome component 20 homolog isoform X2	LOC103983790	Musa acuminata subsp. malaccensis (Wild banana) (Musa malaccensis)	-	-	-	-	-	-	-	K14772	-
Ecar_00002187	THU50644.1	A0A4S8IR64	Uncharacterized protein	C4D60_Mb06t22450	Musa balbisiana (Banana)	-	-	-	-	-	-	-	-	-
Ecar_00002190	XP_009395061.1	UPI000512524E	tyrosine-protein kinase ABL1-like	LOC103980393	Musa acuminata subsp. malaccensis (Wild banana) (Musa malaccensis)	-	-	-	-	-	-	-	-	-
Ecar_00002191	THU70473.1	A0A4S8K6G1	Protein kinase domain-containing protein	C4D60_Mb08t25380	Musa balbisiana (Banana)	-	GO:0004672; GO:0005524	ATP binding [GO:0005524]; protein kinase activity [GO:0004672]	-	-	ATP binding [GO:0005524]; protein kinase activity [GO:0004672]	-	-	-
Ecar_00002193	XP_009421084.1	UPI000511E992	protein trichome birefringence-like 26;(wild Malaysian banana) hypothetical protein	LOC104000697;GSMUA_98680.1	Musa acuminata subsp. malaccensis (Wild banana) (Musa malaccensis)	-	-	-	-	-	-	-	-	-
Ecar_00002195	THU50638.1	A0A4S8IPW1	Cyclic nucleotide-binding domain-containing protein	C4D60_Mb06t22390	Musa balbisiana (Banana)	-	GO:0016021	integral component of membrane [GO:0016021]	-	integral component of membrane [GO:0016021]	-	-	-	-
Ecar_00002200	XP_009405577.1	UPI000511E0E0	uncharacterized protein LOC103988692;(wild Malaysian banana) hypothetical protein	LOC103988692;GSMUA_169720.1	Musa acuminata subsp. malaccensis (Wild banana) (Musa malaccensis)	-	-	-	-	-	-	-	-	-
Ecar_00002201	XP_009405577.1	UPI000511E0E0	uncharacterized protein LOC103988692;(wild Malaysian banana) hypothetical protein	LOC103988692;GSMUA_169720.1	Musa acuminata subsp. malaccensis (Wild banana) (Musa malaccensis)	-	-	-	-	-	-	-	-	-
Ecar_00002206	XP_009420928.2	UPI0008A0EE94	transcription factor bHLH13-like	LOC104000569	Musa acuminata subsp. malaccensis (Wild banana) (Musa malaccensis)	-	-	-	-	-	-	-	-	-
Ecar_00002210	GAY38519.1	A0A2H5NEB1	Uncharacterized protein (Fragment)	CUMW_037360	Citrus unshiu (Satsuma mandarin) (Citrus nobilis var. unshiu)	-	GO:0005634	nucleus [GO:0005634]	-	nucleus [GO:0005634]	-	-	-	-
Ecar_00002214	XP_009407285.1	UPI000511C4B4	nuclear ribonuclease Z;(wild Malaysian banana) hypothetical protein	LOC103990008;GSMUA_183970.1	Musa acuminata subsp. malaccensis (Wild banana) (Musa malaccensis)	-	-	-	-	-	-	-	K00784	RNA transport;
Ecar_00002215	PON39763.1	A0A2P5AT93	V-type proton ATPase subunit	PanWU01x14_302700	Parasponia andersonii (Sponia andersonii)	-	GO:0015078; GO:0033179	proton-transporting V-type ATPase, V0 domain [GO:0033179]; proton transmembrane transporter activity [GO:0015078]	-	proton-transporting V-type ATPase, V0 domain [GO:0033179]	proton transmembrane transporter activity [GO:0015078]	-	K02146	Metabolic pathways; Oxidative phosphorylation; Phagosome; Lysosome;
Ecar_00002217	RWW12023.1	A0A444ENU4	Uncharacterized protein	GW17_00024332	Ensete ventricosum (Abyssinian banana) (Musa ensete)	-	GO:0005524; GO:0043531	ADP binding [GO:0043531]; ATP binding [GO:0005524]	-	-	ADP binding [GO:0043531]; ATP binding [GO:0005524]	-	-	-
Ecar_00002222	RWW14426.1	A0A444EVF0	Serine/threonine-protein phosphatase (EC 3.1.3.16)	GW17_00021810	Ensete ventricosum (Abyssinian banana) (Musa ensete)	3.1.3.16	GO:0106306; GO:0106307	protein serine phosphatase activity [GO:0106306]; protein threonine phosphatase activity [GO:0106307]	-	-	protein serine phosphatase activity [GO:0106306]; protein threonine phosphatase activity [GO:0106307]	-	K04382	mRNA surveillance pathway; TGF-beta signaling pathway; Sphingolipid signaling pathway; PI3K-Akt signaling pathway; AMPK signaling pathway; Tight junction;
Ecar_00002224	RRT39484.1	A0A426XJ63	Uncharacterized protein	B296_00045705	Ensete ventricosum (Abyssinian banana) (Musa ensete)	-	GO:0015098; GO:0016021	integral component of membrane [GO:0016021]; molybdate ion transmembrane transporter activity [GO:0015098]	-	integral component of membrane [GO:0016021]	molybdate ion transmembrane transporter activity [GO:0015098]	-	-	-
Ecar_00002228	VVA10686.1	A0A5E4E5X3	GTP-binding nuclear protein	ALMOND_2B002001	Prunus dulcis (Almond) (Amygdalus dulcis)	-	GO:0003924; GO:0005525; GO:0005634; GO:0006913; GO:0015031; GO:0016021	integral component of membrane [GO:0016021]; nucleus [GO:0005634]; GTP binding [GO:0005525]; GTPase activity [GO:0003924]; nucleocytoplasmic transport [GO:0006913]; protein transport [GO:0015031]	nucleocytoplasmic transport [GO:0006913]; protein transport [GO:0015031]	integral component of membrane [GO:0016021]; nucleus [GO:0005634]	GTPase activity [GO:0003924]; GTP binding [GO:0005525]	-	-	-
Ecar_00002229	RWW19420.1	A0A444F9W1	Uncharacterized protein	GW17_00016531	Ensete ventricosum (Abyssinian banana) (Musa ensete)	-	GO:0006807; GO:0047661	amino-acid racemase activity [GO:0047661]; nitrogen compound metabolic process [GO:0006807]	nitrogen compound metabolic process [GO:0006807]	-	amino-acid racemase activity [GO:0047661]	-	-	-
Ecar_00002230	XP_029116152.1	UPI0010FA6F75	40S ribosomal protein S13 isoform X1	LOC105059447	Elaeis guineensis var. tenera (Oil palm)	-	-	-	-	-	-	-	-	-
Ecar_00002231	THU48817.1	A0A4S8IK53	Uncharacterized protein	C4D60_Mb06t02990	Musa balbisiana (Banana)	-	GO:0003924; GO:0005525; GO:0005634; GO:0006913; GO:0015031	nucleus [GO:0005634]; GTP binding [GO:0005525]; GTPase activity [GO:0003924]; nucleocytoplasmic transport [GO:0006913]; protein transport [GO:0015031]	nucleocytoplasmic transport [GO:0006913]; protein transport [GO:0015031]	nucleus [GO:0005634]	GTPase activity [GO:0003924]; GTP binding [GO:0005525]	-	-	-
Ecar_00002232	RWW08382.1	A0A444EDF3	O-fucosyltransferase family protein	GW17_00028182	Ensete ventricosum (Abyssinian banana) (Musa ensete)	-	GO:0006004; GO:0016021; GO:0016740	integral component of membrane [GO:0016021]; transferase activity [GO:0016740]; fucose metabolic process [GO:0006004]	fucose metabolic process [GO:0006004]	integral component of membrane [GO:0016021]	transferase activity [GO:0016740]	-	-	-
Ecar_00002234	RWW08382.1	A0A444EDF3	O-fucosyltransferase family protein	GW17_00028182	Ensete ventricosum (Abyssinian banana) (Musa ensete)	-	GO:0006004; GO:0016021; GO:0016740	integral component of membrane [GO:0016021]; transferase activity [GO:0016740]; fucose metabolic process [GO:0006004]	fucose metabolic process [GO:0006004]	integral component of membrane [GO:0016021]	transferase activity [GO:0016740]	-	-	-
Ecar_00002237	XP_018676926.1	UPI0008A0AE31	GABA transporter 1	LOC103973336	Musa acuminata subsp. malaccensis (Wild banana) (Musa malaccensis)	-	-	-	-	-	-	-	-	-
Ecar_00002238	THU48803.1	A0A4S8IK72	PWWP domain-containing protein	C4D60_Mb06t02850	Musa balbisiana (Banana)	-	-	-	-	-	-	-	-	-
Ecar_00002245	XP_009420414.1	M0S3P2	Methyltransf_11 domain-containing protein	104000155	Musa acuminata subsp. malaccensis (Wild banana) (Musa malaccensis)	-	GO:0008168; GO:0032259	methyltransferase activity [GO:0008168]; methylation [GO:0032259]	methylation [GO:0032259]	-	methyltransferase activity [GO:0008168]	-	K05928	Metabolic pathways; Biosynthesis of secondary metabolites; Biosynthesis of cofactors; Ubiquinone and other terpenoid-quinone biosynthesis;
Ecar_00002246	XP_009397153.1	M0SUC8	NADH:ubiquinone reductase (non-electrogenic) (EC 1.6.5.9)	103982075	Musa acuminata subsp. malaccensis (Wild banana) (Musa malaccensis)	1.6.5.9	GO:0005509; GO:0005743; GO:0005777; GO:0050136	mitochondrial inner membrane [GO:0005743]; peroxisome [GO:0005777]; calcium ion binding [GO:0005509]; NADH dehydrogenase (quinone) activity [GO:0050136]	-	mitochondrial inner membrane [GO:0005743]; peroxisome [GO:0005777]	calcium ion binding [GO:0005509]; NADH dehydrogenase (quinone) activity [GO:0050136]	mus:103982075;	-	-
Ecar_00002247	MQM20895.1	-	-	-	-	-	-	-	-	-	-	-	K03809	Metabolic pathways; Biosynthesis of secondary metabolites; Biosynthesis of cofactors; Ubiquinone and other terpenoid-quinone biosynthesis;
Ecar_00002248	XP_009408668.1	UPI000511B911	probable indole-3-acetic acid-amido synthetase GH3.1	LOC103991034	Musa acuminata subsp. malaccensis (Wild banana) (Musa malaccensis)	-	-	-	-	-	-	-	-	-
Ecar_00002250	XP_020091624.1	A0A6P5F6M8	probable indole-3-acetic acid-amido synthetase GH3.1	LOC109712463	Ananas comosus (Pineapple) (Ananas ananas)	-	-	-	-	-	-	-	-	-
Ecar_00002251	RWV97432.1	A0A444DH53	Uncharacterized protein	GW17_00039773	Ensete ventricosum (Abyssinian banana) (Musa ensete)	-	-	-	-	-	-	-	-	-
Ecar_00002252	RRT41099.1	A0A426XNM3	Uncharacterized protein	B296_00047131	Ensete ventricosum (Abyssinian banana) (Musa ensete)	-	-	-	-	-	-	-	-	-
Ecar_00002253	XP_009397785.1	UPI000511EF2F	protein FAR1-RELATED SEQUENCE 5-like;(wild Malaysian banana) hypothetical protein	LOC103982550;GSMUA_140240.1	Musa acuminata subsp. malaccensis (Wild banana) (Musa malaccensis)	-	-	-	-	-	-	-	-	-
Ecar_00002256	THU48723.1	A0A4S8IK03	Hexosyltransferase (EC 2.4.1.-)	C4D60_Mb06t02020	Musa balbisiana (Banana)	2.4.1.-	GO:0000139; GO:0016021; GO:0045489; GO:0047262; GO:0071555	Golgi membrane [GO:0000139]; integral component of membrane [GO:0016021]; polygalacturonate 4-alpha-galacturonosyltransferase activity [GO:0047262]; cell wall organization [GO:0071555]; pectin biosynthetic process [GO:0045489]	cell wall organization [GO:0071555]; pectin biosynthetic process [GO:0045489]	Golgi membrane [GO:0000139]; integral component of membrane [GO:0016021]	polygalacturonate 4-alpha-galacturonosyltransferase activity [GO:0047262]	-	-	-
Ecar_00002257	XP_009402870.1	UPI0005125811	autophagy-related protein 18f;(wild Malaysian banana) hypothetical protein	LOC103986576;GSMUA_148470.1	Musa acuminata subsp. malaccensis (Wild banana) (Musa malaccensis)	-	-	-	-	-	-	-	-	-
Ecar_00002259	RWW29677.1	A0A444G4A2	Uncharacterized protein	GW17_00005799	Ensete ventricosum (Abyssinian banana) (Musa ensete)	-	GO:0004674; GO:0005524	ATP binding [GO:0005524]; protein serine/threonine kinase activity [GO:0004674]	-	-	ATP binding [GO:0005524]; protein serine/threonine kinase activity [GO:0004674]	-	K20115	-
Ecar_00002261	THU75066.1	A0A4S8KI45	COBRA-like protein	C4D60_Mb04t39990	Musa balbisiana (Banana)	-	GO:0010215; GO:0031225	anchored component of membrane [GO:0031225]; cellulose microfibril organization [GO:0010215]	cellulose microfibril organization [GO:0010215]	anchored component of membrane [GO:0031225]	-	-	-	-
Ecar_00002264	RRT48120.1	A0A426Y8U0	Uncharacterized protein	B296_00036893	Ensete ventricosum (Abyssinian banana) (Musa ensete)	-	GO:0005634; GO:0006397	nucleus [GO:0005634]; mRNA processing [GO:0006397]	mRNA processing [GO:0006397]	nucleus [GO:0005634]	-	-	K14403	mRNA surveillance pathway;
Ecar_00002265	RRT63452.1	A0A426ZHJ2	MYND-type domain-containing protein	B296_00017124	Ensete ventricosum (Abyssinian banana) (Musa ensete)	-	-	-	-	-	-	-	K24081	-
Ecar_00002266	THU48709.1	A0A4S8IKM6	MYND-type domain-containing protein	C4D60_Mb06t01870	Musa balbisiana (Banana)	-	-	-	-	-	-	-	K24081	-
Ecar_00002267	THU48709.1	A0A4S8IKM6	MYND-type domain-containing protein	C4D60_Mb06t01870	Musa balbisiana (Banana)	-	-	-	-	-	-	-	-	-
Ecar_00002270	RZR75542.1	A0A445MMS3	Uncharacterized protein (Fragment)	BHM03_00060935	Ensete ventricosum (Abyssinian banana) (Musa ensete)	-	-	-	-	-	-	-	-	-
Ecar_00002271	THU48705.1	A0A4S8IJZ1	Protein DETOXIFICATION (Multidrug and toxic compound extrusion protein)	C4D60_Mb06t01830	Musa balbisiana (Banana)	-	GO:0015297; GO:0016021; GO:0042910	integral component of membrane [GO:0016021]; antiporter activity [GO:0015297]; xenobiotic transmembrane transporter activity [GO:0042910]	-	integral component of membrane [GO:0016021]	antiporter activity [GO:0015297]; xenobiotic transmembrane transporter activity [GO:0042910]	-	K03327	-
Ecar_00002272	XP_018684416.1	UPI0008A0A861	uncharacterized protein LOC103991172	LOC103991172	Musa acuminata subsp. malaccensis (Wild banana) (Musa malaccensis)	-	-	-	-	-	-	-	-	-
Ecar_00002273	XP_010923898.1	A0A6I9RBJ3	neuroguidin isoform X2	LOC105046858	Elaeis guineensis var. tenera (Oil palm)	-	-	-	-	-	-	-	K14765	-
Ecar_00002274	XP_009398044.1	UPI00051211ED	ATP synthase gamma chain 1, chloroplastic-like;(wild Malaysian banana) hypothetical protein	LOC103982758;GSMUA_137660.1	Musa acuminata subsp. malaccensis (Wild banana) (Musa malaccensis)	-	-	-	-	-	-	-	K02115	Metabolic pathways; Oxidative phosphorylation; Photosynthesis;
Ecar_00002275	XP_011096063.1	A0A6I9UDQ4	ATP synthase gamma chain, chloroplastic	LOC105175342	Sesamum indicum (Oriental sesame) (Sesamum orientale)	-	GO:0045261; GO:0046933	proton-transporting ATP synthase complex, catalytic core F(1) [GO:0045261]; proton-transporting ATP synthase activity, rotational mechanism [GO:0046933]	-	proton-transporting ATP synthase complex, catalytic core F(1) [GO:0045261]	proton-transporting ATP synthase activity, rotational mechanism [GO:0046933]	sind:105175342;	K02115	Metabolic pathways; Oxidative phosphorylation; Photosynthesis;
Ecar_00002277	XP_009397180.1	M0SUA8	CASP-like protein	103982095	Musa acuminata subsp. malaccensis (Wild banana) (Musa malaccensis)	-	GO:0005886; GO:0016021; GO:0051539	integral component of membrane [GO:0016021]; plasma membrane [GO:0005886]; 4 iron, 4 sulfur cluster binding [GO:0051539]	-	integral component of membrane [GO:0016021]; plasma membrane [GO:0005886]	4 iron, 4 sulfur cluster binding [GO:0051539]	mus:103982095;	-	-
Ecar_00002279	XP_009388879.2	UPI0008A0AC6E	probable membrane metalloprotease ARASP2, chloroplastic	LOC103975593	Musa acuminata subsp. malaccensis (Wild banana) (Musa malaccensis)	-	-	-	-	-	-	-	-	-
Ecar_00002280	XP_009388879.2	UPI0008A0AC6E	probable membrane metalloprotease ARASP2, chloroplastic	LOC103975593	Musa acuminata subsp. malaccensis (Wild banana) (Musa malaccensis)	-	-	-	-	-	-	-	-	-
Ecar_00002281	RRT84131.1	A0A427B6M1	Glucan endo-1,3-beta-D-glucosidase (EC 3.2.1.39)	B296_00012370	Ensete ventricosum (Abyssinian banana) (Musa ensete)	3.2.1.39	GO:0005975; GO:0042973	glucan endo-1,3-beta-D-glucosidase activity [GO:0042973]; carbohydrate metabolic process [GO:0005975]	carbohydrate metabolic process [GO:0005975]	-	glucan endo-1,3-beta-D-glucosidase activity [GO:0042973]	-	K19891	Metabolic pathways; Starch and sucrose metabolism;
Ecar_00002313	XP_009382778.1	UPI000511CD6D	cysteine protease ATG4B isoform X2	LOC103970639	Musa acuminata subsp. malaccensis (Wild banana) (Musa malaccensis)	-	-	-	-	-	-	-	-	-
Ecar_00002320	CAN64305.1	A5C7H8	Reverse transcriptase Ty1/copia-type domain-containing protein	VITISV_026331	Vitis vinifera (Grape)	-	-	-	-	-	-	-	-	-
Ecar_00002323	THU63117.1	A0A4S8JLN8	Uncharacterized protein	C4D60_Mb01t12350	Musa balbisiana (Banana)	-	GO:0016021	integral component of membrane [GO:0016021]	-	integral component of membrane [GO:0016021]	-	-	-	-
Ecar_00002329	RVW19005.1	A0A438C6X9	Retrovirus-related Pol polyprotein from transposon TNT 1-94	POLX_356 CK203_099794	Vitis vinifera (Grape)	-	GO:0003676; GO:0008270; GO:0015074	nucleic acid binding [GO:0003676]; zinc ion binding [GO:0008270]; DNA integration [GO:0015074]	DNA integration [GO:0015074]	-	nucleic acid binding [GO:0003676]; zinc ion binding [GO:0008270]	-	-	-
Ecar_00002332	XP_009420860.1	UPI000511BBE1	probable apyrase 7;(wild Malaysian banana) hypothetical protein	LOC104000504;GSMUA_311070.1	Musa acuminata subsp. malaccensis (Wild banana) (Musa malaccensis)	-	-	-	-	-	-	-	-	-
Ecar_00002334	THU47906.1	A0A4V4H3E0	DUF4408 domain-containing protein	C4D60_Mb09t20600	Musa balbisiana (Banana)	-	GO:0016021	integral component of membrane [GO:0016021]	-	integral component of membrane [GO:0016021]	-	-	-	-
Ecar_00002344	THU54089.1	A0A4S8IZM3	C2H2-type domain-containing protein	C4D60_Mb10t21340	Musa balbisiana (Banana)	-	GO:0046872	metal ion binding [GO:0046872]	-	-	metal ion binding [GO:0046872]	-	-	-
Ecar_00002346	THG06237.1	A0A4V3WLW4	Uncharacterized protein	TEA_025826	Camellia sinensis var. sinensis	-	-	-	-	-	-	-	-	-
Ecar_00002350	XP_009420835.1	UPI0005125E54	RING-type domain-containing protein;RING-H2 finger protein ATL8-like;hypothetical protein;(wild Malaysian banana) hypothetical protein	C4D60_Mb10t21280;LOC104000490;GSMUA_311330.1	Musa balbisiana (Banana); Musa acuminata subsp. malaccensis (Wild banana) (Musa malaccensis)	-	GO:0016021	integral component of membrane [GO:0016021]	-	integral component of membrane [GO:0016021]	-	-	-	-
Ecar_00002352	THU55463.1	A0A4S8J299	Uncharacterized protein	C4D60_Mb11t06810	Musa balbisiana (Banana)	-	GO:0005774; GO:0008324; GO:0016021	integral component of membrane [GO:0016021]; vacuolar membrane [GO:0005774]; cation transmembrane transporter activity [GO:0008324]	-	integral component of membrane [GO:0016021]; vacuolar membrane [GO:0005774]	cation transmembrane transporter activity [GO:0008324]	-	K14692	-
Ecar_00002355	XP_009394122.1	UPI000511FEBE	uncharacterized protein LOC103979674;(wild Malaysian banana) hypothetical protein	LOC103979674;GSMUA_286400.1	Musa acuminata subsp. malaccensis (Wild banana) (Musa malaccensis)	-	-	-	-	-	-	-	-	-
Ecar_00002357	BBH09895.1	A0A4Y1S136	Alpha-1,3-mannosyl-glycoprotein beta-1,2-N-acetylglucosaminyltransferase, putative (Fragment)	Prudu_022535	Prunus dulcis (Almond) (Amygdalus dulcis)	-	GO:0003827; GO:0005768; GO:0005802; GO:0006486; GO:0006491; GO:0006972; GO:0016021; GO:0016262; GO:0046872	endosome [GO:0005768]; integral component of membrane [GO:0016021]; trans-Golgi network [GO:0005802]; alpha-1,3-mannosylglycoprotein 2-beta-N-acetylglucosaminyltransferase activity [GO:0003827]; metal ion binding [GO:0046872]; protein N-acetylglucosaminyltransferase activity [GO:0016262]; hyperosmotic response [GO:0006972]; N-glycan processing [GO:0006491]; protein glycosylation [GO:0006486]	hyperosmotic response [GO:0006972]; N-glycan processing [GO:0006491]; protein glycosylation [GO:0006486]	endosome [GO:0005768]; integral component of membrane [GO:0016021]; trans-Golgi network [GO:0005802]	alpha-1,3-mannosylglycoprotein 2-beta-N-acetylglucosaminyltransferase activity [GO:0003827]; metal ion binding [GO:0046872]; protein N-acetylglucosaminyltransferase activity [GO:0016262]	-	K00726	Metabolic pathways; N-Glycan biosynthesis; Various types of N-glycan biosynthesis;
Ecar_00002359	THU54079.1	A0A4S8IZL2	Homeobox domain-containing protein	C4D60_Mb10t21240	Musa balbisiana (Banana)	-	GO:0003677; GO:0003700; GO:0005634	nucleus [GO:0005634]; DNA binding [GO:0003677]; DNA-binding transcription factor activity [GO:0003700]	-	nucleus [GO:0005634]	DNA binding [GO:0003677]; DNA-binding transcription factor activity [GO:0003700]	-	-	-
Ecar_00002361	RWW60763.1	-	-	-	-	-	-	-	-	-	-	-	K12183	Endocytosis;
Ecar_00002363	ONK55914.1	A0A5P1E021	Uncharacterized protein	A4U43_C10F2250	Asparagus officinalis (Garden asparagus)	-	-	-	-	-	-	-	-	-
Ecar_00002370	RRT58656.1	A0A426Z3W2	Uncharacterized protein	B296_00046415 GW17_00001807	Ensete ventricosum (Abyssinian banana) (Musa ensete)	-	GO:0005789; GO:0016021	endoplasmic reticulum membrane [GO:0005789]; integral component of membrane [GO:0016021]	-	endoplasmic reticulum membrane [GO:0005789]; integral component of membrane [GO:0016021]	-	-	-	-
Ecar_00002371	THU54065.1	A0A4S8IYS5	UBX domain-containing protein	C4D60_Mb10t21100	Musa balbisiana (Banana)	-	-	-	-	-	-	-	-	-
Ecar_00002373	XP_009383161.1	UPI000511C019	probable transcriptional regulator SLK2 isoform X2	LOC103970976	Musa acuminata subsp. malaccensis (Wild banana) (Musa malaccensis)	-	-	-	-	-	-	-	-	-
Ecar_00002384	KZV47974.1	A0A2Z7CTH7	Uncharacterized protein	F511_20486	Dorcoceras hygrometricum	-	-	-	-	-	-	-	-	-
Ecar_00002398	XP_009420804.1	UPI0005121D00	uncharacterized protein LOC104000469 isoform X1;uncharacterized protein LOC104000469 isoform X2;(wild Malaysian banana) hypothetical protein	LOC104000469;GSMUA_311580.1	Musa acuminata subsp. malaccensis (Wild banana) (Musa malaccensis)	-	-	-	-	-	-	-	-	-
Ecar_00002406	RWW33338.1	A0A444GEN7	Uncharacterized protein	GW17_00001957	Ensete ventricosum (Abyssinian banana) (Musa ensete)	-	-	-	-	-	-	-	-	-
Ecar_00002409	XP_018676587.1	M0RQ29	Uncharacterized protein	103970595	Musa acuminata subsp. malaccensis (Wild banana) (Musa malaccensis)	-	-	-	-	-	-	mus:103970595;	-	-
Ecar_00002411	XP_021691894.1	UPI000B797CA2	uncharacterized protein LOC110673157	LOC110673157	Hevea brasiliensis (Para rubber tree) (Siphonia brasiliensis)	-	-	-	-	-	-	-	-	-
Ecar_00002417	XP_009420776.2	UPI0008A0E07C	protein EXORDIUM-like 7	LOC104000450	Musa acuminata subsp. malaccensis (Wild banana) (Musa malaccensis)	-	-	-	-	-	-	-	-	-
Ecar_00002424	THU54002.1	A0A4S8J111	Uncharacterized protein	C4D60_Mb10t20370	Musa balbisiana (Banana)	-	-	-	-	-	-	-	-	-
Ecar_00002426	XP_010937622.1	A0A6I9S5X5	Transcription initiation factor TFIID subunit 8	LOC105056929	Elaeis guineensis var. tenera (Oil palm)	-	GO:0003743; GO:0005669; GO:0046982	transcription factor TFIID complex [GO:0005669]; protein heterodimerization activity [GO:0046982]; translation initiation factor activity [GO:0003743]	-	transcription factor TFIID complex [GO:0005669]	protein heterodimerization activity [GO:0046982]; translation initiation factor activity [GO:0003743]	egu:105056929;	K14649	Basal transcription factors;
Ecar_00002432	RLM74590.1	A0A3L6Q8T1	Ras-related protein Rab-2-B	C2845_PM15G11360	Panicum miliaceum (Proso millet) (Broomcorn millet)	-	GO:0003924; GO:0005525	GTP binding [GO:0005525]; GTPase activity [GO:0003924]	-	-	GTPase activity [GO:0003924]; GTP binding [GO:0005525]	-	-	-
Ecar_00002433	XP_009412514.1	M0TM40	Uncharacterized protein	103993990	Musa acuminata subsp. malaccensis (Wild banana) (Musa malaccensis)	-	GO:0004497; GO:0005506; GO:0016125; GO:0016491; GO:0016705; GO:0020037	heme binding [GO:0020037]; iron ion binding [GO:0005506]; monooxygenase activity [GO:0004497]; oxidoreductase activity [GO:0016491]; oxidoreductase activity, acting on paired donors, with incorporation or reduction of molecular oxygen [GO:0016705]; sterol metabolic process [GO:0016125]	sterol metabolic process [GO:0016125]	-	heme binding [GO:0020037]; iron ion binding [GO:0005506]; monooxygenase activity [GO:0004497]; oxidoreductase activity [GO:0016491]; oxidoreductase activity, acting on paired donors, with incorporation or reduction of molecular oxygen [GO:0016705]	mus:103993990;	K01723	Metabolic pathways; Biosynthesis of secondary metabolites; alpha-Linolenic acid metabolism;
Ecar_00002435	RWW85946.1	-	-	-	-	-	-	-	-	-	-	-	K01723	Metabolic pathways; Biosynthesis of secondary metabolites; alpha-Linolenic acid metabolism;
Ecar_00002453	XP_009387995.1	UPI000511D267	patatin-like protein 3;(wild Malaysian banana) hypothetical protein	LOC103974832;GSMUA_336610.1	Musa acuminata subsp. malaccensis (Wild banana) (Musa malaccensis)	-	-	-	-	-	-	-	-	-
Ecar_00002454	XP_010247499.1	A0A1U7Z8Y8	homeobox-leucine zipper protein HOX32-like	LOC104590505	Nelumbo nucifera (Sacred lotus)	-	GO:0003677; GO:0005634; GO:0008289	nucleus [GO:0005634]; DNA binding [GO:0003677]; lipid binding [GO:0008289]	-	nucleus [GO:0005634]	DNA binding [GO:0003677]; lipid binding [GO:0008289]	nnu:104590505;	-	-
Ecar_00002468	XP_009387192.1	UPI000511F7BF	tryptophan synthase alpha chain	LOC103974153	Musa acuminata subsp. malaccensis (Wild banana) (Musa malaccensis)	-	-	-	-	-	-	-	K01695	Metabolic pathways; Biosynthesis of secondary metabolites; Biosynthesis of amino acids; Glycine, serine and threonine metabolism; Phenylalanine, tyrosine and tryptophan biosynthesis;
Ecar_00002474	THU53964.1	A0A4S8IZV1	Tryptophan synthase (EC 4.2.1.20)	C4D60_Mb10t19980	Musa balbisiana (Banana)	4.2.1.20	GO:0004834	tryptophan synthase activity [GO:0004834]	-	-	tryptophan synthase activity [GO:0004834]	-	K01695	Metabolic pathways; Biosynthesis of secondary metabolites; Biosynthesis of amino acids; Glycine, serine and threonine metabolism; Phenylalanine, tyrosine and tryptophan biosynthesis;
Ecar_00002475	RRT44994.1	A0A426XZW4	CS domain-containing protein	B296_00043812	Ensete ventricosum (Abyssinian banana) (Musa ensete)	-	GO:0016021	integral component of membrane [GO:0016021]	-	integral component of membrane [GO:0016021]	-	-	-	-
Ecar_00002480	XP_009406699.1	UPI0005122EA5	syntaxin-121-like;(wild Malaysian banana) hypothetical protein	LOC103989550;GSMUA_179080.1	Musa acuminata subsp. malaccensis (Wild banana) (Musa malaccensis)	-	-	-	-	-	-	-	-	-
Ecar_00002488	XP_015899361.1	A0A6P4BJP9	Adenylyl-sulfate kinase (EC 2.7.1.25)	LOC107432687	Ziziphus jujuba (Chinese jujube) (Ziziphus sativa)	2.7.1.25	GO:0000103; GO:0004020; GO:0005524; GO:0070814	adenylylsulfate kinase activity [GO:0004020]; ATP binding [GO:0005524]; hydrogen sulfide biosynthetic process [GO:0070814]; sulfate assimilation [GO:0000103]	hydrogen sulfide biosynthetic process [GO:0070814]; sulfate assimilation [GO:0000103]	-	adenylylsulfate kinase activity [GO:0004020]; ATP binding [GO:0005524]	zju:107432687;	K00860	Metabolic pathways; Sulfur metabolism; Purine metabolism;
Ecar_00002498	XP_009412468.1	UPI000512482A	vacuolar protein sorting-associated protein 28 homolog 1-like;(wild Malaysian banana) hypothetical protein	LOC103993950;GSMUA_337060.1	Musa acuminata subsp. malaccensis (Wild banana) (Musa malaccensis)	-	-	-	-	-	-	-	K12184	Endocytosis;
Ecar_00002499	THU68353.1	A0A4S8K124	Vacuolar protein sorting-associated protein 28 homolog	C4D60_Mb08t03020	Musa balbisiana (Banana)	-	GO:0000813; GO:0043328	ESCRT I complex [GO:0000813]; protein transport to vacuole involved in ubiquitin-dependent protein catabolic process via the multivesicular body sorting pathway [GO:0043328]	protein transport to vacuole involved in ubiquitin-dependent protein catabolic process via the multivesicular body sorting pathway [GO:0043328]	ESCRT I complex [GO:0000813]	-	-	-	-
Ecar_00002510	XP_009406517.2	UPI0008A0C31C	galactan beta-1,4-galactosyltransferase GALS3-like	LOC103989411	Musa acuminata subsp. malaccensis (Wild banana) (Musa malaccensis)	-	-	-	-	-	-	-	K23869	-
Ecar_00002514	RRT64666.1	A0A426ZL04	Protein-serine/threonine phosphatase (EC 3.1.3.16)	B296_00016499	Ensete ventricosum (Abyssinian banana) (Musa ensete)	3.1.3.16	GO:0106306; GO:0106307	protein serine phosphatase activity [GO:0106306]; protein threonine phosphatase activity [GO:0106307]	-	-	protein serine phosphatase activity [GO:0106306]; protein threonine phosphatase activity [GO:0106307]	-	-	-
Ecar_00002515	THU68369.1	A0A4S8K117	Protein-serine/threonine phosphatase (EC 3.1.3.16)	C4D60_Mb08t03190	Musa balbisiana (Banana)	3.1.3.16	GO:0106306; GO:0106307	protein serine phosphatase activity [GO:0106306]; protein threonine phosphatase activity [GO:0106307]	-	-	protein serine phosphatase activity [GO:0106306]; protein threonine phosphatase activity [GO:0106307]	-	-	-
Ecar_00002519	XP_009412953.1	M0TMA9	Uncharacterized protein	103994355	Musa acuminata subsp. malaccensis (Wild banana) (Musa malaccensis)	-	-	-	-	-	-	mus:103994355;	-	-
Ecar_00002521	XP_009412953.1	M0TMA9	Uncharacterized protein	103994355	Musa acuminata subsp. malaccensis (Wild banana) (Musa malaccensis)	-	-	-	-	-	-	mus:103994355;	-	-
Ecar_00002522	THU51363.1	A0A4S8IRS1	Uncharacterized protein	C4D60_Mb06t30250	Musa balbisiana (Banana)	-	GO:0004672; GO:0005509; GO:0005524	ATP binding [GO:0005524]; calcium ion binding [GO:0005509]; protein kinase activity [GO:0004672]	-	-	ATP binding [GO:0005524]; calcium ion binding [GO:0005509]; protein kinase activity [GO:0004672]	-	-	-
Ecar_00002525	XP_009420610.1	UPI000511FFAB	uncharacterized protein LOC104000324;(wild Malaysian banana) hypothetical protein	LOC104000324;GSMUA_313290.1	Musa acuminata subsp. malaccensis (Wild banana) (Musa malaccensis)	-	-	-	-	-	-	-	-	-
Ecar_00002526	XP_009420606.1	UPI000511F648	uncharacterized protein LOC104000320;(wild Malaysian banana) hypothetical protein	LOC104000320;GSMUA_313340.1	Musa acuminata subsp. malaccensis (Wild banana) (Musa malaccensis)	-	-	-	-	-	-	-	-	-
Ecar_00002531	XP_009398711.1	M0SQE7	Mediator of RNA polymerase II transcription subunit 10 (Mediator complex subunit 10)	103983229 MED10	Musa acuminata subsp. malaccensis (Wild banana) (Musa malaccensis)	-	GO:0000785; GO:0003712; GO:0016592; GO:0045944	chromatin [GO:0000785]; mediator complex [GO:0016592]; transcription coregulator activity [GO:0003712]; positive regulation of transcription by RNA polymerase II [GO:0045944]	positive regulation of transcription by RNA polymerase II [GO:0045944]	chromatin [GO:0000785]; mediator complex [GO:0016592]	transcription coregulator activity [GO:0003712]	mus:103983229;	K15151	-
Ecar_00002532	TVU08964.1	A0A5J9TCB0	Peroxidase (EC 1.11.1.7) (Fragment)	EJB05_42393	Eragrostis curvula (weeping love grass)	1.11.1.7	GO:0004601; GO:0005576; GO:0006979; GO:0020037; GO:0042744; GO:0046872	extracellular region [GO:0005576]; heme binding [GO:0020037]; metal ion binding [GO:0046872]; peroxidase activity [GO:0004601]; hydrogen peroxide catabolic process [GO:0042744]; response to oxidative stress [GO:0006979]	hydrogen peroxide catabolic process [GO:0042744]; response to oxidative stress [GO:0006979]	extracellular region [GO:0005576]	heme binding [GO:0020037]; metal ion binding [GO:0046872]; peroxidase activity [GO:0004601]	-	-	-
Ecar_00002543	XP_009386370.1	UPI0005121BEE	rust resistance kinase Lr10-like;(wild Malaysian banana) hypothetical protein	LOC103973515;GSMUA_349780.1	Musa acuminata subsp. malaccensis (Wild banana) (Musa malaccensis)	-	-	-	-	-	-	-	-	-
Ecar_00002544	XP_009386370.1	UPI0005121BEE	rust resistance kinase Lr10-like;(wild Malaysian banana) hypothetical protein	LOC103973515;GSMUA_349780.1	Musa acuminata subsp. malaccensis (Wild banana) (Musa malaccensis)	-	-	-	-	-	-	-	-	-
Ecar_00002545	XP_009386370.1	UPI0005121BEE	rust resistance kinase Lr10-like;(wild Malaysian banana) hypothetical protein	LOC103973515;GSMUA_349780.1	Musa acuminata subsp. malaccensis (Wild banana) (Musa malaccensis)	-	-	-	-	-	-	-	-	-
Ecar_00002554	XP_009407973.1	UPI0005121ABE	protein SHI RELATED SEQUENCE 1-like;(wild Malaysian banana) hypothetical protein	LOC103990524;GSMUA_48980.1	Musa acuminata subsp. malaccensis (Wild banana) (Musa malaccensis)	-	-	-	-	-	-	-	-	-
Ecar_00002555	XP_009407973.1	UPI0005121ABE	protein SHI RELATED SEQUENCE 1-like;(wild Malaysian banana) hypothetical protein	LOC103990524;GSMUA_48980.1	Musa acuminata subsp. malaccensis (Wild banana) (Musa malaccensis)	-	-	-	-	-	-	-	-	-
Ecar_00002561	RWV81785.1	A0A444C7D2	Uncharacterized protein (Fragment)	GW17_00056766	Ensete ventricosum (Abyssinian banana) (Musa ensete)	-	GO:0005524; GO:0016887	ATP binding [GO:0005524]; ATPase activity [GO:0016887]	-	-	ATPase activity [GO:0016887]; ATP binding [GO:0005524]	-	-	-
Ecar_00002564	XP_008806359.1	UPI0004E552E2	Protein yippee-like;protein yippee-like At4g27745 isoform X1	LOC103719068	Phoenix dactylifera (Date palm)	-	-	-	-	-	-	-	-	-
Ecar_00002570	RWV94605.1	A0A444D8W3	HSF_DOMAIN domain-containing protein	GW17_00042832	Ensete ventricosum (Abyssinian banana) (Musa ensete)	-	GO:0003700; GO:0005634; GO:0043565	nucleus [GO:0005634]; DNA-binding transcription factor activity [GO:0003700]; sequence-specific DNA binding [GO:0043565]	-	nucleus [GO:0005634]	DNA-binding transcription factor activity [GO:0003700]; sequence-specific DNA binding [GO:0043565]	-	K09419	-
Ecar_00002572	RWW37102.1	-	-	-	-	-	-	-	-	-	-	-	K14788	-
Ecar_00002578	GEY14693.1	A0A699HH70	1-phosphatidylinositol 4-kinase (EC 2.7.1.67)	Tci_386667	Tanacetum cinerariifolium (Dalmatian daisy) (Chrysanthemum cinerariifolium)	2.7.1.67	GO:0004430	1-phosphatidylinositol 4-kinase activity [GO:0004430]	-	-	1-phosphatidylinositol 4-kinase activity [GO:0004430]	-	-	-
Ecar_00002582	THU69621.1	A0A4S8K468	Uncharacterized protein	C4D60_Mb08t16320	Musa balbisiana (Banana)	-	-	-	-	-	-	-	-	-
Ecar_00002583	XP_009413194.1	UPI0005123754	uncharacterized protein LOC103994558 isoform X1;(wild Malaysian banana) hypothetical protein	LOC103994558;GSMUA_349870.1	Musa acuminata subsp. malaccensis (Wild banana) (Musa malaccensis)	-	-	-	-	-	-	-	-	-
Ecar_00002584	XP_029118075.1	UPI0010FAB36B	LOW QUALITY PROTEIN: rust resistance kinase Lr10-like	LOC105036580	Elaeis guineensis var. tenera (Oil palm)	-	-	-	-	-	-	-	-	-
Ecar_00002588	KAA0047979.1	A0A5A7U3F3	Retrovirus-related Pol polyprotein from transposon TNT 1-94	E6C27_scaffold385G00420	Cucumis melo var. makuwa	-	GO:0003676; GO:0008270; GO:0015074	nucleic acid binding [GO:0003676]; zinc ion binding [GO:0008270]; DNA integration [GO:0015074]	DNA integration [GO:0015074]	-	nucleic acid binding [GO:0003676]; zinc ion binding [GO:0008270]	-	-	-
Ecar_00002589	RVW43382.1	A0A438E6W0	Retrovirus-related Pol polyprotein from transposon TNT 1-94	POLX_1210 CK203_070248	Vitis vinifera (Grape)	-	GO:0003676; GO:0015074	nucleic acid binding [GO:0003676]; DNA integration [GO:0015074]	DNA integration [GO:0015074]	-	nucleic acid binding [GO:0003676]	-	-	-
Ecar_00002590	THU67419.1	A0A4S8JYK6	Uncharacterized protein	C4D60_Mb05t24430	Musa balbisiana (Banana)	-	GO:0003700; GO:0016740	DNA-binding transcription factor activity [GO:0003700]; transferase activity [GO:0016740]	-	-	DNA-binding transcription factor activity [GO:0003700]; transferase activity [GO:0016740]	-	-	-
Ecar_00002591	XP_010913310.1	A0A6I9QTZ8	zinc finger protein ZAT4-like	LOC105039036	Elaeis guineensis var. tenera (Oil palm)	-	GO:0003700	DNA-binding transcription factor activity [GO:0003700]	-	-	DNA-binding transcription factor activity [GO:0003700]	egu:105039036;	-	-
Ecar_00002597	XP_009386370.1	UPI0005121BEE	rust resistance kinase Lr10-like;(wild Malaysian banana) hypothetical protein	LOC103973515;GSMUA_349780.1	Musa acuminata subsp. malaccensis (Wild banana) (Musa malaccensis)	-	-	-	-	-	-	-	-	-
Ecar_00002599	XP_010910615.1	A0A6I9QJM7	uncharacterized protein LOC105036557	LOC105036557	Elaeis guineensis var. tenera (Oil palm)	-	-	-	-	-	-	egu:105036557;	-	-
Ecar_00002603	VAH03600.1	A0A446IS05	Uncharacterized protein	TRITD_1Av1G072420	Triticum turgidum subsp. durum (Durum wheat) (Triticum durum)	-	GO:0005509	calcium ion binding [GO:0005509]	-	-	calcium ion binding [GO:0005509]	-	-	-
Ecar_00002604	VAH03600.1	A0A446IS05	Uncharacterized protein	TRITD_1Av1G072420	Triticum turgidum subsp. durum (Durum wheat) (Triticum durum)	-	GO:0005509	calcium ion binding [GO:0005509]	-	-	calcium ion binding [GO:0005509]	-	-	-
Ecar_00002606	THU55873.1	A0A4S8J3B1	Protein kinase domain-containing protein	C4D60_Mb11t11240	Musa balbisiana (Banana)	-	GO:0004672; GO:0005524	ATP binding [GO:0005524]; protein kinase activity [GO:0004672]	-	-	ATP binding [GO:0005524]; protein kinase activity [GO:0004672]	-	K13414	MAPK signaling pathway - plant;
Ecar_00002607	EEE58737.1	B9F757	Protein kinase domain-containing protein	OsJ_10220	Oryza sativa subsp. japonica (Rice)	-	GO:0004672; GO:0005524	ATP binding [GO:0005524]; protein kinase activity [GO:0004672]	-	-	ATP binding [GO:0005524]; protein kinase activity [GO:0004672]	-	-	-
Ecar_00002608	THU69614.1	A0A4S8K483	GRAS domain-containing protein	C4D60_Mb08t16250	Musa balbisiana (Banana)	-	-	-	-	-	-	-	-	-
Ecar_00002609	XP_008653941.1	A0A060CZR1	GRAS transcription factor (Scarecrow-like protein 26) (Fragment)	GRAS61 103634103 ZEAMMB73_Zm00001d028526	Zea mays (Maize)	-	GO:0003700; GO:0005634; GO:0006355; GO:0043565	nucleus [GO:0005634]; DNA-binding transcription factor activity [GO:0003700]; sequence-specific DNA binding [GO:0043565]; regulation of transcription, DNA-templated [GO:0006355]	regulation of transcription, DNA-templated [GO:0006355]	nucleus [GO:0005634]	DNA-binding transcription factor activity [GO:0003700]; sequence-specific DNA binding [GO:0043565]	zma:103634103;	-	-
Ecar_00002613	THU55869.1	A0A4S8J470	Epimerase domain-containing protein	C4D60_Mb11t11200	Musa balbisiana (Banana)	-	GO:0003824	catalytic activity [GO:0003824]	-	-	catalytic activity [GO:0003824]	-	K15891	Biosynthesis of secondary metabolites; Terpenoid backbone biosynthesis; Sesquiterpenoid and triterpenoid biosynthesis;
Ecar_00002616	RRT55317.1	A0A426YUA6	Uncharacterized protein	B296_00033779	Ensete ventricosum (Abyssinian banana) (Musa ensete)	-	-	-	-	-	-	-	-	-
Ecar_00002618	OAY78227.1	A0A199VM22	Eukaryotic translation initiation factor 3 subunit I (eIF3i)	ACMD2_02655	Ananas comosus (Pineapple) (Ananas ananas)	-	GO:0001732; GO:0003743; GO:0005852; GO:0016282; GO:0033290	eukaryotic 43S preinitiation complex [GO:0016282]; eukaryotic 48S preinitiation complex [GO:0033290]; eukaryotic translation initiation factor 3 complex [GO:0005852]; translation initiation factor activity [GO:0003743]; formation of cytoplasmic translation initiation complex [GO:0001732]	formation of cytoplasmic translation initiation complex [GO:0001732]	eukaryotic 43S preinitiation complex [GO:0016282]; eukaryotic 48S preinitiation complex [GO:0033290]; eukaryotic translation initiation factor 3 complex [GO:0005852]	translation initiation factor activity [GO:0003743]	-	K03246	RNA transport;
Ecar_00002619	XP_009414538.1	M0TVS2	Importin N-terminal domain-containing protein	103995631	Musa acuminata subsp. malaccensis (Wild banana) (Musa malaccensis)	-	GO:0000055; GO:0000056; GO:0005049; GO:0005634; GO:0005737; GO:0031267	cytoplasm [GO:0005737]; nucleus [GO:0005634]; nuclear export signal receptor activity [GO:0005049]; small GTPase binding [GO:0031267]; ribosomal large subunit export from nucleus [GO:0000055]; ribosomal small subunit export from nucleus [GO:0000056]	ribosomal large subunit export from nucleus [GO:0000055]; ribosomal small subunit export from nucleus [GO:0000056]	cytoplasm [GO:0005737]; nucleus [GO:0005634]	nuclear export signal receptor activity [GO:0005049]; small GTPase binding [GO:0031267]	mus:103995631;	K14290	RNA transport; Ribosome biogenesis in eukaryotes;
Ecar_00002620	XP_009414538.1	M0TVS2	Importin N-terminal domain-containing protein	103995631	Musa acuminata subsp. malaccensis (Wild banana) (Musa malaccensis)	-	GO:0000055; GO:0000056; GO:0005049; GO:0005634; GO:0005737; GO:0031267	cytoplasm [GO:0005737]; nucleus [GO:0005634]; nuclear export signal receptor activity [GO:0005049]; small GTPase binding [GO:0031267]; ribosomal large subunit export from nucleus [GO:0000055]; ribosomal small subunit export from nucleus [GO:0000056]	ribosomal large subunit export from nucleus [GO:0000055]; ribosomal small subunit export from nucleus [GO:0000056]	cytoplasm [GO:0005737]; nucleus [GO:0005634]	nuclear export signal receptor activity [GO:0005049]; small GTPase binding [GO:0031267]	mus:103995631;	K14290	RNA transport; Ribosome biogenesis in eukaryotes;
Ecar_00002623	XP_009401635.1	UPI00051259C3	E3 ubiquitin-protein ligase HOS1;(wild Malaysian banana) hypothetical protein	LOC103985609;GSMUA_291930.1	Musa acuminata subsp. malaccensis (Wild banana) (Musa malaccensis)	-	-	-	-	-	-	-	-	-
Ecar_00002625	XP_010926953.1	A0A6I9RIQ8	DNA-damage-repair/toleration protein DRT111, chloroplastic	LOC105049095	Elaeis guineensis var. tenera (Oil palm)	-	GO:0000380; GO:0000381; GO:0003723; GO:0006281; GO:0009507	chloroplast [GO:0009507]; RNA binding [GO:0003723]; alternative mRNA splicing, via spliceosome [GO:0000380]; DNA repair [GO:0006281]; regulation of alternative mRNA splicing, via spliceosome [GO:0000381]	alternative mRNA splicing, via spliceosome [GO:0000380]; DNA repair [GO:0006281]; regulation of alternative mRNA splicing, via spliceosome [GO:0000381]	chloroplast [GO:0009507]	RNA binding [GO:0003723]	egu:105049095;	K12840	Spliceosome;
Ecar_00002626	KAE9449438.1	A0A6A4L3K3	Uncharacterized protein (Fragment)	C3L33_18663	Rhododendron williamsianum	-	GO:0005524; GO:0005737; GO:0006457; GO:0016887; GO:0051082	cytoplasm [GO:0005737]; ATP binding [GO:0005524]; ATPase activity [GO:0016887]; unfolded protein binding [GO:0051082]; protein folding [GO:0006457]	protein folding [GO:0006457]	cytoplasm [GO:0005737]	ATPase activity [GO:0016887]; ATP binding [GO:0005524]; unfolded protein binding [GO:0051082]	-	-	-
Ecar_00002630	THU61584.1	A0A4S8JJR9	CULLIN_2 domain-containing protein	C4D60_Mb07t24860	Musa balbisiana (Banana)	-	GO:0006511; GO:0031461; GO:0031625	cullin-RING ubiquitin ligase complex [GO:0031461]; ubiquitin protein ligase binding [GO:0031625]; ubiquitin-dependent protein catabolic process [GO:0006511]	ubiquitin-dependent protein catabolic process [GO:0006511]	cullin-RING ubiquitin ligase complex [GO:0031461]	ubiquitin protein ligase binding [GO:0031625]	-	-	-
Ecar_00002633	XP_009401643.1	M0T0E0	Uncharacterized protein	103985617	Musa acuminata subsp. malaccensis (Wild banana) (Musa malaccensis)	-	-	-	-	-	-	mus:103985617;	-	-
Ecar_00002634	THU64651.1	A0A4S8JRF3	Uncharacterized protein	C4D60_Mb01t28710	Musa balbisiana (Banana)	-	GO:0006869; GO:0008289; GO:0016021	integral component of membrane [GO:0016021]; lipid binding [GO:0008289]; lipid transport [GO:0006869]	lipid transport [GO:0006869]	integral component of membrane [GO:0016021]	lipid binding [GO:0008289]	-	-	-
Ecar_00002635	XP_020582000.1	UPI0009E3272B	basic leucine zipper 23-like	LOC110025716	Phalaenopsis equestris (Moth orchid)	-	-	-	-	-	-	-	-	-
Ecar_00002644	PHT30395.1	A0A2G2VBM6	Reverse transcriptase domain-containing protein	CQW23_29989	Capsicum baccatum (Peruvian pepper)	-	GO:0005524; GO:0005886; GO:0016021	integral component of membrane [GO:0016021]; plasma membrane [GO:0005886]; ATP binding [GO:0005524]	-	integral component of membrane [GO:0016021]; plasma membrane [GO:0005886]	ATP binding [GO:0005524]	-	-	-
Ecar_00002649	XP_009392318.1	M0SEQ1	Uncharacterized protein	103978297	Musa acuminata subsp. malaccensis (Wild banana) (Musa malaccensis)	-	-	-	-	-	-	mus:103978297;	-	-
Ecar_00002650	XP_009401234.1	M0S014	UBX domain-containing protein	103985303	Musa acuminata subsp. malaccensis (Wild banana) (Musa malaccensis)	-	-	-	-	-	-	mus:103985303;	K24350	-
Ecar_00002651	THU63661.1	A0A4S8JNA7	Uncharacterized protein	C4D60_Mb01t18170	Musa balbisiana (Banana)	-	-	-	-	-	-	-	-	-
Ecar_00002652	THU57120.1	A0A4S8J6I1	SANT domain-containing protein	C4D60_Mb03t00140	Musa balbisiana (Banana)	-	-	-	-	-	-	-	-	-
Ecar_00002653	RWW02302.1	A0A444DW09	Uncharacterized protein	GW17_00034621	Ensete ventricosum (Abyssinian banana) (Musa ensete)	-	-	-	-	-	-	-	-	-
Ecar_00002655	KAF5195717.1	A0A7J6WFP4	Pentatricopeptide repeat-containing protein	FRX31_014695	Thalictrum thalictroides (Rue-anemone) (Anemone thalictroides)	-	-	-	-	-	-	-	-	-
Ecar_00002664	RWW04601.1	A0A444E2I3	RING-type E3 ubiquitin transferase (EC 2.3.2.27)	GW17_00032165	Ensete ventricosum (Abyssinian banana) (Musa ensete)	2.3.2.27	GO:0061630	ubiquitin protein ligase activity [GO:0061630]	-	-	ubiquitin protein ligase activity [GO:0061630]	-	K11982	-
Ecar_00002667	XP_009400984.1	UPI000511F6C0	vacuolar protein-sorting-associated protein 37 homolog 1 isoform X2;vacuolar protein-sorting-associated protein 37 homolog 1-like isoform X2	LOC103985081	Musa acuminata subsp. malaccensis (Wild banana) (Musa malaccensis)	-	-	-	-	-	-	-	K12185	Endocytosis;
Ecar_00002668	XP_009408119.1	UPI0005123BC1	ATP-dependent zinc metalloprotease FTSH 2, chloroplastic;(wild Malaysian banana) hypothetical protein	LOC103990635;GSMUA_50140.1	Musa acuminata subsp. malaccensis (Wild banana) (Musa malaccensis)	-	-	-	-	-	-	-	K03798	-
Ecar_00002669	XP_009391053.1	UPI000511E821	NAC domain-containing protein 14 isoform X2	LOC103977297	Musa acuminata subsp. malaccensis (Wild banana) (Musa malaccensis)	-	-	-	-	-	-	-	-	-
Ecar_00002673	XP_010935021.1	A0A6I9RZ72	protein SCAI	LOC105055027	Elaeis guineensis var. tenera (Oil palm)	-	GO:0003714; GO:0006351	transcription corepressor activity [GO:0003714]; transcription, DNA-templated [GO:0006351]	transcription, DNA-templated [GO:0006351]	-	transcription corepressor activity [GO:0003714]	egu:105055027;	-	-
Ecar_00002674	THU58457.1	A0A4S8J9V2	Uncharacterized protein	C4D60_Mb03t14460	Musa balbisiana (Banana)	-	GO:0003714; GO:0006351	transcription corepressor activity [GO:0003714]; transcription, DNA-templated [GO:0006351]	transcription, DNA-templated [GO:0006351]	-	transcription corepressor activity [GO:0003714]	-	-	-
Ecar_00002677	THU61498.1	A0A4S8JHK5	BHLH domain-containing protein	C4D60_Mb07t23900	Musa balbisiana (Banana)	-	GO:0046983	protein dimerization activity [GO:0046983]	-	-	protein dimerization activity [GO:0046983]	-	K13422	MAPK signaling pathway - plant; Plant hormone signal transduction;
Ecar_00002678	XP_009400807.1	M0S052	Uncharacterized protein	103984932	Musa acuminata subsp. malaccensis (Wild banana) (Musa malaccensis)	-	GO:0007131	reciprocal meiotic recombination [GO:0007131]	reciprocal meiotic recombination [GO:0007131]	-	-	-	-	-
Ecar_00002680	OAY70816.1	A0A199V1P9	Protein TOPLESS	ACMD2_09157	Ananas comosus (Pineapple) (Ananas ananas)	-	GO:0006355; GO:0010229	inflorescence development [GO:0010229]; regulation of transcription, DNA-templated [GO:0006355]	inflorescence development [GO:0010229]; regulation of transcription, DNA-templated [GO:0006355]	-	-	-	-	-
Ecar_00002685	RWW85217.1	-	-	-	-	-	-	-	-	-	-	-	K13947	-
Ecar_00002687	RRT84054.1	A0A444EK33	Aa_trans domain-containing protein	B296_00006299 GW17_00025753	Ensete ventricosum (Abyssinian banana) (Musa ensete)	-	GO:0006865; GO:0016021	integral component of membrane [GO:0016021]; amino acid transport [GO:0006865]	amino acid transport [GO:0006865]	integral component of membrane [GO:0016021]	-	-	-	-
Ecar_00002688	THU63713.1	A0A4S8JN60	Aa_trans domain-containing protein	C4D60_Mb01t18730	Musa balbisiana (Banana)	-	GO:0006865; GO:0016021	integral component of membrane [GO:0016021]; amino acid transport [GO:0006865]	amino acid transport [GO:0006865]	integral component of membrane [GO:0016021]	-	-	-	-
Ecar_00002690	XP_009414451.1	UPI000512161A	uncharacterized protein LOC103995569 isoform X2	LOC103995569	Musa acuminata subsp. malaccensis (Wild banana) (Musa malaccensis)	-	-	-	-	-	-	-	-	-
Ecar_00002691	RWW66909.1	-	-	-	-	-	-	-	-	-	-	-	K03686	-
Ecar_00002694	KDO83394.1	A0A067GUU3	RING-type domain-containing protein	CISIN_1g026092mg	Citrus sinensis (Sweet orange) (Citrus aurantium var. sinensis)	-	GO:0004842; GO:0031624; GO:0046621	ubiquitin conjugating enzyme binding [GO:0031624]; ubiquitin-protein transferase activity [GO:0004842]; negative regulation of organ growth [GO:0046621]	negative regulation of organ growth [GO:0046621]	-	ubiquitin conjugating enzyme binding [GO:0031624]; ubiquitin-protein transferase activity [GO:0004842]	-	K19045	-
Ecar_00002698	RWW14687.1	A0A444EWD7	Uncharacterized protein	GW17_00021525	Ensete ventricosum (Abyssinian banana) (Musa ensete)	-	-	-	-	-	-	-	-	-
Ecar_00002699	RRT40203.1	A0A426XL42	Uncharacterized protein	B296_00058659	Ensete ventricosum (Abyssinian banana) (Musa ensete)	-	-	-	-	-	-	-	-	-
Ecar_00002704	XP_009396047.1	M0SMW8	Uncharacterized protein	103981154	Musa acuminata subsp. malaccensis (Wild banana) (Musa malaccensis)	-	GO:0005777; GO:0016301; GO:0016773	peroxisome [GO:0005777]; kinase activity [GO:0016301]; phosphotransferase activity, alcohol group as acceptor [GO:0016773]	-	peroxisome [GO:0005777]	kinase activity [GO:0016301]; phosphotransferase activity, alcohol group as acceptor [GO:0016773]	mus:103981154;	-	-
Ecar_00002707	XP_019701817.1	A0A6J0PB89	U2 snRNP auxiliary factor large subunit	LOC105032340	Elaeis guineensis var. tenera (Oil palm)	-	GO:0003723; GO:0005634; GO:0006397; GO:0008380	nucleus [GO:0005634]; RNA binding [GO:0003723]; mRNA processing [GO:0006397]; RNA splicing [GO:0008380]	mRNA processing [GO:0006397]; RNA splicing [GO:0008380]	nucleus [GO:0005634]	RNA binding [GO:0003723]	-	K12837	Spliceosome;
Ecar_00002708	PKA53633.1	A0A2I0ADM0	40S ribosomal protein S3a	RPS3A AXF42_Ash009129	Apostasia shenzhenica	-	GO:0003735; GO:0006412; GO:0022627	cytosolic small ribosomal subunit [GO:0022627]; structural constituent of ribosome [GO:0003735]; translation [GO:0006412]	translation [GO:0006412]	cytosolic small ribosomal subunit [GO:0022627]	structural constituent of ribosome [GO:0003735]	-	-	-
Ecar_00002709	RWW33647.1	A0A444GFI8	Uncharacterized protein	GW17_00001623	Ensete ventricosum (Abyssinian banana) (Musa ensete)	-	-	-	-	-	-	-	-	-
Ecar_00002710	XP_008671363.1	UPI0004DEAB0F	U-box domain-containing protein 4	LOC103648724	Zea mays (Maize)	-	-	-	-	-	-	-	-	-
Ecar_00002711	XP_008671363.1	UPI0004DEAB0F	U-box domain-containing protein 4	LOC103648724	Zea mays (Maize)	-	-	-	-	-	-	-	-	-
Ecar_00002712	XP_009396042.1	UPI0005126510	calcium-transporting ATPase 1, plasma membrane-type-like	LOC103981149	Musa acuminata subsp. malaccensis (Wild banana) (Musa malaccensis)	-	-	-	-	-	-	-	K01537	-
Ecar_00002715	XP_009396038.1	UPI0005124B80	BTB/POZ domain-containing protein NPY4-like;(wild Malaysian banana) hypothetical protein	LOC103981146;GSMUA_116210.1	Musa acuminata subsp. malaccensis (Wild banana) (Musa malaccensis)	-	-	-	-	-	-	-	-	-
Ecar_00002716	RWW33645.1	A0A444GFI0	NPH3 domain-containing protein	GW17_00001632	Ensete ventricosum (Abyssinian banana) (Musa ensete)	-	GO:0009958; GO:0016567	positive gravitropism [GO:0009958]; protein ubiquitination [GO:0016567]	positive gravitropism [GO:0009958]; protein ubiquitination [GO:0016567]	-	-	-	-	-
Ecar_00002718	XP_009396026.1	UPI000511BA65	PLASMODESMATA CALLOSE-BINDING PROTEIN 1-like;(wild Malaysian banana) hypothetical protein	LOC103981138;GSMUA_116110.1	Musa acuminata subsp. malaccensis (Wild banana) (Musa malaccensis)	-	-	-	-	-	-	-	-	-
Ecar_00002720	XP_009394771.1	UPI000511F0DB	histone deacetylase 5-like isoform X1	LOC103980186	Musa acuminata subsp. malaccensis (Wild banana) (Musa malaccensis)	-	-	-	-	-	-	-	K11406	Apelin signaling pathway;
Ecar_00002724	RWR72369.1	A0A443N1G8	Random slug protein 5-like protein	CKAN_00058400	Cinnamomum micranthum f. kanehirae	-	-	-	-	-	-	-	-	-
Ecar_00002726	XP_009394290.1	M0SJ84	BSD domain-containing protein	103979798	Musa acuminata subsp. malaccensis (Wild banana) (Musa malaccensis)	-	-	-	-	-	-	mus:103979798;	-	-
Ecar_00002728	THU62110.1	A0A4S8JJE0	BSD domain-containing protein	C4D60_Mb01t01700	Musa balbisiana (Banana)	-	-	-	-	-	-	-	-	-
Ecar_00002729	XP_009388334.1	UPI000511F553	methylesterase 3-like;(wild Malaysian banana) hypothetical protein	LOC103975148;GSMUA_108460.1	Musa acuminata subsp. malaccensis (Wild banana) (Musa malaccensis)	-	-	-	-	-	-	-	-	-
Ecar_00002739	XP_009394794.1	UPI00051220F2	pentatricopeptide repeat-containing protein At4g14850;(wild Malaysian banana) hypothetical protein	LOC103980203;GSMUA_108350.1	Musa acuminata subsp. malaccensis (Wild banana) (Musa malaccensis)	-	-	-	-	-	-	-	-	-
Ecar_00002740	ADK62520.1	K9JCX6	Dihydroflavonol 4-reductase	DFR	Curcuma alismatifolia	-	GO:0003824	catalytic activity [GO:0003824]	-	-	catalytic activity [GO:0003824]	-	K13082	Metabolic pathways; Biosynthesis of secondary metabolites; Flavonoid biosynthesis;
Ecar_00002742	XP_009394804.1	UPI0005126902	glucose-1-phosphate adenylyltransferase large subunit 1-like isoform X1	LOC103980211	Musa acuminata subsp. malaccensis (Wild banana) (Musa malaccensis)	-	-	-	-	-	-	-	-	-
Ecar_00002743	XP_030484732.1	UPI0011DF2555	Uncharacterized protein;mitogen-activated protein kinase 20	LOC115701163	Cannabis sativa (Hemp) (Marijuana)	-	-	-	-	-	-	-	-	-
Ecar_00002745	THU71561.1	A0A4S8K959	Uncharacterized protein	C4D60_Mb04t02720	Musa balbisiana (Banana)	-	GO:0005506; GO:0016021; GO:0016705; GO:0020037	integral component of membrane [GO:0016021]; heme binding [GO:0020037]; iron ion binding [GO:0005506]; oxidoreductase activity, acting on paired donors, with incorporation or reduction of molecular oxygen [GO:0016705]	-	integral component of membrane [GO:0016021]	heme binding [GO:0020037]; iron ion binding [GO:0005506]; oxidoreductase activity, acting on paired donors, with incorporation or reduction of molecular oxygen [GO:0016705]	-	-	-
Ecar_00002746	XP_009395215.1	UPI0005123F34	cytochrome P450 CYP72A219-like	LOC103980501	Musa acuminata subsp. malaccensis (Wild banana) (Musa malaccensis)	-	-	-	-	-	-	-	-	-
Ecar_00002749	RWW21200.1	A0A444FF04	AP complex subunit sigma	GW17_00014651	Ensete ventricosum (Abyssinian banana) (Musa ensete)	-	GO:0006886; GO:0016020	membrane [GO:0016020]; intracellular protein transport [GO:0006886]	intracellular protein transport [GO:0006886]	membrane [GO:0016020]	-	-	K12403	Lysosome;
Ecar_00002752	XP_009394832.1	UPI000511BC87	glucan endo-1,3-beta-glucosidase 13;(wild Malaysian banana) hypothetical protein	LOC103980233;GSMUA_108020.1	Musa acuminata subsp. malaccensis (Wild banana) (Musa malaccensis)	-	-	-	-	-	-	-	-	-
Ecar_00002753	XP_018845502.1	A0A2I4GNM3	GATA transcription factor	LOC109009485	Juglans regia (English walnut)	-	GO:0005634; GO:0008270; GO:0030154; GO:0043565; GO:0045893	nucleus [GO:0005634]; sequence-specific DNA binding [GO:0043565]; zinc ion binding [GO:0008270]; cell differentiation [GO:0030154]; positive regulation of transcription, DNA-templated [GO:0045893]	cell differentiation [GO:0030154]; positive regulation of transcription, DNA-templated [GO:0045893]	nucleus [GO:0005634]	sequence-specific DNA binding [GO:0043565]; zinc ion binding [GO:0008270]	jre:109009485;	-	-
Ecar_00002755	XP_009395220.2	UPI0008A0E1AD	G-type lectin S-receptor-like serine/threonine-protein kinase At5g24080	LOC103980506	Musa acuminata subsp. malaccensis (Wild banana) (Musa malaccensis)	-	-	-	-	-	-	-	-	-
Ecar_00002757	XP_029118269.1	UPI00057A3BCF	ethylene-responsive transcription factor CRF1-like	LOC105039649	Elaeis guineensis var. tenera (Oil palm)	-	-	-	-	-	-	-	-	-
Ecar_00002761	THU51629.1	A0A4S8IT83	NAC domain-containing protein	C4D60_Mb06t33030	Musa balbisiana (Banana)	-	GO:0003677; GO:0006355	DNA binding [GO:0003677]; regulation of transcription, DNA-templated [GO:0006355]	regulation of transcription, DNA-templated [GO:0006355]	-	DNA binding [GO:0003677]	-	-	-
Ecar_00002764	NP_001312916.1	Q9FYT8	Cyclin-dependent kinase B1-2 (cell division control protein 2 homolog C-like)	CdkB1-2 LOC107816968	Nicotiana tabacum (Common tobacco)	-	GO:0000082; GO:0000307; GO:0004693; GO:0005524; GO:0005634; GO:0005737; GO:0006468; GO:0007165; GO:0008284; GO:0010389; GO:0010468; GO:0030332; GO:0051301	cyclin-dependent protein kinase holoenzyme complex [GO:0000307]; cytoplasm [GO:0005737]; nucleus [GO:0005634]; ATP binding [GO:0005524]; cyclin binding [GO:0030332]; cyclin-dependent protein serine/threonine kinase activity [GO:0004693]; cell division [GO:0051301]; G1/S transition of mitotic cell cycle [GO:0000082]; positive regulation of cell population proliferation [GO:0008284]; protein phosph…	cell division [GO:0051301]; G1/S transition of mitotic cell cycle [GO:0000082]; positive regulation of cell population proliferation [GO:0008284]; protein phosphorylation [GO:0006468]; regulation of G2/M transition of mitotic cell cycle [GO:0010389]; regulation of gene expression [GO:0010468]; signal transduction [GO:0007165]	cyclin-dependent protein kinase holoenzyme complex [GO:0000307]; cytoplasm [GO:0005737]; nucleus [GO:0005634]	ATP binding [GO:0005524]; cyclin binding [GO:0030332]; cyclin-dependent protein serine/threonine kinase activity [GO:0004693]	nta:107816968;	K07760	-
Ecar_00002769	KAB5543955.1	-	-	-	-	-	-	-	-	-	-	-	K09285	-
Ecar_00002770	CCH50976.1	I7K8L3	T4.15 protein	T4.15	Malus x robusta	-	-	-	-	-	-	-	K15559	-
Ecar_00002772	XP_026417677.1	UPI000E6FBB4A	Proteasome subunit alpha type;proteasome subunit alpha type-3-like;Uncharacterized protein	C5167_003390;LOC113313159;LOC113321726;LOC113323358;C5167_046072	Papaver somniferum (Opium poppy)	-	GO:0005634; GO:0005737; GO:0006511; GO:0019773	cytoplasm [GO:0005737]; nucleus [GO:0005634]; proteasome core complex, alpha-subunit complex [GO:0019773]; ubiquitin-dependent protein catabolic process [GO:0006511]	ubiquitin-dependent protein catabolic process [GO:0006511]	cytoplasm [GO:0005737]; nucleus [GO:0005634]; proteasome core complex, alpha-subunit complex [GO:0019773]	-	-	-	-
Ecar_00002774	RWV99205.1	A0A444DM68	HSF_DOMAIN domain-containing protein	GW17_00037901	Ensete ventricosum (Abyssinian banana) (Musa ensete)	-	GO:0003700; GO:0005634; GO:0043565	nucleus [GO:0005634]; DNA-binding transcription factor activity [GO:0003700]; sequence-specific DNA binding [GO:0043565]	-	nucleus [GO:0005634]	DNA-binding transcription factor activity [GO:0003700]; sequence-specific DNA binding [GO:0043565]	-	-	-
Ecar_00002776	RRT65471.1	A0A444FMF2	3-hydroxy-3-methylglutarate-CoA lyase (EC 4.1.3.4) (Hydroxymethylglutaryl-CoA lyase, mitochondrial)	B296_00026589 GW17_00011938	Ensete ventricosum (Abyssinian banana) (Musa ensete)	4.1.3.4	GO:0004419	hydroxymethylglutaryl-CoA lyase activity [GO:0004419]	-	-	hydroxymethylglutaryl-CoA lyase activity [GO:0004419]	-	-	-
Ecar_00002778	XP_013723782.1	UPI0006AADB89	4-(cytidine-5'-diphospho)-2-C-methyl-D-erythritol kinase;4-diphosphocytidyl-2-C-methyl-D-erythritol kinase, chloroplastic-like;(wild cabbage) hypothetical protein	BOLC4T23960H;LOC106427611	Brassica oleracea (Wild cabbage); Brassica napus (Rape)	2.7.1.148	GO:0005524; GO:0016114; GO:0050515	4-(cytidine 5'-diphospho)-2-C-methyl-D-erythritol kinase activity [GO:0050515]; ATP binding [GO:0005524]; terpenoid biosynthetic process [GO:0016114]	terpenoid biosynthetic process [GO:0016114]	-	4-(cytidine 5'-diphospho)-2-C-methyl-D-erythritol kinase activity [GO:0050515]; ATP binding [GO:0005524]	-	K00919	Metabolic pathways; Biosynthesis of secondary metabolites; Terpenoid backbone biosynthesis;
Ecar_00002779	TEY34231.1	A0A4D8ZN40	Glycerol-3-phosphate dehydrogenase (NAD+)	GPD1 Saspl_041326	Salvia splendens (Scarlet sage)	-	GO:0004367; GO:0005975	glycerol-3-phosphate dehydrogenase [NAD+] activity [GO:0004367]; carbohydrate metabolic process [GO:0005975]	carbohydrate metabolic process [GO:0005975]	-	glycerol-3-phosphate dehydrogenase [NAD+] activity [GO:0004367]	-	-	-
Ecar_00002781	CAN82851.1	A5B4V9	Integrase catalytic domain-containing protein	VITISV_027998	Vitis vinifera (Grape)	-	GO:0003676; GO:0008194; GO:0015074	nucleic acid binding [GO:0003676]; UDP-glycosyltransferase activity [GO:0008194]; DNA integration [GO:0015074]	DNA integration [GO:0015074]	-	nucleic acid binding [GO:0003676]; UDP-glycosyltransferase activity [GO:0008194]	-	-	-
Ecar_00002783	XP_009395950.2	UPI0008A09EAF	granule-bound starch synthase 2, chloroplastic/amyloplastic	GBSSII-1	Musa acuminata subsp. malaccensis (Wild banana) (Musa malaccensis)	-	-	-	-	-	-	-	-	-
Ecar_00002785	QEU57403.1	A0A5J6EG13	Starch synthase, chloroplastic/amyloplastic (EC 2.4.1.-)	-	Agave tequilana (Tequila agave)	2.4.1.-	GO:0004373; GO:0009501; GO:0009507; GO:0019252	amyloplast [GO:0009501]; chloroplast [GO:0009507]; glycogen (starch) synthase activity [GO:0004373]; starch biosynthetic process [GO:0019252]	starch biosynthetic process [GO:0019252]	amyloplast [GO:0009501]; chloroplast [GO:0009507]	glycogen (starch) synthase activity [GO:0004373]	-	-	-
Ecar_00002787	THU72207.1	A0A4S8KAW4	RING-CH-type domain-containing protein	C4D60_Mb04t09660	Musa balbisiana (Banana)	-	GO:0008270; GO:0015267; GO:0016021	integral component of membrane [GO:0016021]; channel activity [GO:0015267]; zinc ion binding [GO:0008270]	-	integral component of membrane [GO:0016021]	channel activity [GO:0015267]; zinc ion binding [GO:0008270]	-	-	-
Ecar_00002788	THU72207.1	A0A4S8KAW4	RING-CH-type domain-containing protein	C4D60_Mb04t09660	Musa balbisiana (Banana)	-	GO:0008270; GO:0015267; GO:0016021	integral component of membrane [GO:0016021]; channel activity [GO:0015267]; zinc ion binding [GO:0008270]	-	integral component of membrane [GO:0016021]	channel activity [GO:0015267]; zinc ion binding [GO:0008270]	-	-	-
Ecar_00002791	XP_009405760.1	UPI000511C004	protein TPR3-like isoform X1	LOC103988836	Musa acuminata subsp. malaccensis (Wild banana) (Musa malaccensis)	-	-	-	-	-	-	-	-	-
Ecar_00002796	TQD79476.1	A0A540KZ20	Uncharacterized protein	C1H46_034970	Malus baccata (Siberian crab apple) (Pyrus baccata)	-	GO:0006355	regulation of transcription, DNA-templated [GO:0006355]	regulation of transcription, DNA-templated [GO:0006355]	-	-	-	-	-
Ecar_00002798	THU72195.1	A0A4V4H9M7	TPT domain-containing protein	C4D60_Mb04t09540	Musa balbisiana (Banana)	-	GO:0016021	integral component of membrane [GO:0016021]	-	integral component of membrane [GO:0016021]	-	-	K15281	-
Ecar_00002799	RWW12296.1	A0A444EPI0	Protein kinase domain-containing protein	GW17_00024045	Ensete ventricosum (Abyssinian banana) (Musa ensete)	-	GO:0004672; GO:0005524; GO:0016021	integral component of membrane [GO:0016021]; ATP binding [GO:0005524]; protein kinase activity [GO:0004672]	-	integral component of membrane [GO:0016021]	ATP binding [GO:0005524]; protein kinase activity [GO:0004672]	-	-	-
Ecar_00002801	XP_009395912.1	UPI000511C84A	probable inactive receptor kinase At5g67200;(wild Malaysian banana) hypothetical protein	LOC103981053;GSMUA_115080.1	Musa acuminata subsp. malaccensis (Wild banana) (Musa malaccensis)	-	-	-	-	-	-	-	-	-
Ecar_00002805	XP_009401512.1	UPI0005122FFE	squamosa promoter-binding-like protein 15;(wild Malaysian banana) hypothetical protein	LOC103985515;GSMUA_276630.1	Musa acuminata subsp. malaccensis (Wild banana) (Musa malaccensis)	-	-	-	-	-	-	-	-	-
Ecar_00002807	THU52063.1	A0A4S8ITK3	Uncharacterized protein	C4D60_Mb10t00040	Musa balbisiana (Banana)	-	GO:0005471; GO:0005634; GO:0005743; GO:0006397; GO:0008168; GO:0016021; GO:0140021; GO:1990544	integral component of membrane [GO:0016021]; mitochondrial inner membrane [GO:0005743]; nucleus [GO:0005634]; ATP:ADP antiporter activity [GO:0005471]; methyltransferase activity [GO:0008168]; mitochondrial ADP transmembrane transport [GO:0140021]; mitochondrial ATP transmembrane transport [GO:1990544]; mRNA processing [GO:0006397]	mitochondrial ADP transmembrane transport [GO:0140021]; mitochondrial ATP transmembrane transport [GO:1990544]; mRNA processing [GO:0006397]	integral component of membrane [GO:0016021]; mitochondrial inner membrane [GO:0005743]; nucleus [GO:0005634]	ATP:ADP antiporter activity [GO:0005471]; methyltransferase activity [GO:0008168]	-	-	-
Ecar_00002813	XP_009395892.1	UPI000511F2EF	phosphatidylinositol/phosphatidylcholine transfer protein SFH13-like isoform X1	LOC103981042	Musa acuminata subsp. malaccensis (Wild banana) (Musa malaccensis)	-	-	-	-	-	-	-	-	-
Ecar_00002815	XP_026664940.1	UPI000EAB41BE	agamous-like MADS-box protein AGL61	LOC113463502	Phoenix dactylifera (Date palm)	-	-	-	-	-	-	-	-	-
Ecar_00002816	THU72176.1	A0A4S8KAR5	INCENP_ARK-bind domain-containing protein	C4D60_Mb04t09350	Musa balbisiana (Banana)	-	GO:0005634; GO:0005737; GO:0005819	cytoplasm [GO:0005737]; nucleus [GO:0005634]; spindle [GO:0005819]	-	cytoplasm [GO:0005737]; nucleus [GO:0005634]; spindle [GO:0005819]	-	-	-	-
Ecar_00002818	XP_009381653.1	UPI000511CFAA	uncharacterized protein At1g04910;(wild Malaysian banana) hypothetical protein	LOC103969729;GSMUA_333710.1	Musa acuminata subsp. malaccensis (Wild banana) (Musa malaccensis)	-	-	-	-	-	-	-	-	-
Ecar_00002819	RWW26918.1	A0A444FWC5	Uncharacterized protein	GW17_00008671	Ensete ventricosum (Abyssinian banana) (Musa ensete)	-	-	-	-	-	-	-	-	-
Ecar_00002820	XP_009415532.1	M0TTB2	Tify domain-containing protein	103996347	Musa acuminata subsp. malaccensis (Wild banana) (Musa malaccensis)	-	GO:0005634; GO:0009611; GO:0031347; GO:2000022	nucleus [GO:0005634]; regulation of defense response [GO:0031347]; regulation of jasmonic acid mediated signaling pathway [GO:2000022]; response to wounding [GO:0009611]	regulation of defense response [GO:0031347]; regulation of jasmonic acid mediated signaling pathway [GO:2000022]; response to wounding [GO:0009611]	nucleus [GO:0005634]	-	mus:103996347;	-	-
Ecar_00002821	THU72168.1	A0A4S8KAW2	RRM domain-containing protein	C4D60_Mb04t09270	Musa balbisiana (Banana)	-	GO:0005634; GO:0006397; GO:0008143; GO:0043488; GO:0046872; GO:1900364	nucleus [GO:0005634]; metal ion binding [GO:0046872]; poly(A) binding [GO:0008143]; mRNA processing [GO:0006397]; negative regulation of mRNA polyadenylation [GO:1900364]; regulation of mRNA stability [GO:0043488]	mRNA processing [GO:0006397]; negative regulation of mRNA polyadenylation [GO:1900364]; regulation of mRNA stability [GO:0043488]	nucleus [GO:0005634]	metal ion binding [GO:0046872]; poly(A) binding [GO:0008143]	-	-	-
Ecar_00002823	QCE02227.1	A0A4D6MQP3	Translation initiation factor 4A	DEO72_LG8g238	Vigna unguiculata (Cowpea)	-	GO:0003743; GO:0004386; GO:0005524; GO:0016787	ATP binding [GO:0005524]; helicase activity [GO:0004386]; hydrolase activity [GO:0016787]; translation initiation factor activity [GO:0003743]	-	-	ATP binding [GO:0005524]; helicase activity [GO:0004386]; hydrolase activity [GO:0016787]; translation initiation factor activity [GO:0003743]	-	-	-
Ecar_00002824	THU72163.1	A0A4S8KAT0	RING-CH-type domain-containing protein	C4D60_Mb04t09220	Musa balbisiana (Banana)	-	GO:0008270; GO:0016021	integral component of membrane [GO:0016021]; zinc ion binding [GO:0008270]	-	integral component of membrane [GO:0016021]	zinc ion binding [GO:0008270]	-	-	-
Ecar_00002825	RRT75885.1	A0A427AI24	RING-CH-type domain-containing protein (Fragment)	B296_00030797	Ensete ventricosum (Abyssinian banana) (Musa ensete)	-	GO:0008270; GO:0016021	integral component of membrane [GO:0016021]; zinc ion binding [GO:0008270]	-	integral component of membrane [GO:0016021]	zinc ion binding [GO:0008270]	-	-	-
Ecar_00002826	RWW53640.1	-	-	-	-	-	-	-	-	-	-	-	K01102	-
Ecar_00002827	THU51013.1	A0A4S8IQV8	RING-type domain-containing protein	C4D60_Mb06t26540	Musa balbisiana (Banana)	-	GO:0000178; GO:0005634; GO:0005737; GO:0006396	cytoplasm [GO:0005737]; exosome (RNase complex) [GO:0000178]; nucleus [GO:0005634]; RNA processing [GO:0006396]	RNA processing [GO:0006396]	cytoplasm [GO:0005737]; exosome (RNase complex) [GO:0000178]; nucleus [GO:0005634]	-	-	K03678	RNA degradation;
Ecar_00002836	THU62415.1	A0A4S8JKR3	Glutamate receptor	C4D60_Mb01t04910	Musa balbisiana (Banana)	-	GO:0015276; GO:0016021	integral component of membrane [GO:0016021]; ligand-gated ion channel activity [GO:0015276]	-	integral component of membrane [GO:0016021]	ligand-gated ion channel activity [GO:0015276]	-	-	-
Ecar_00002839	XP_010932934.1	A0A6I9RUP8	IQ domain-containing protein IQM2	LOC105053470	Elaeis guineensis var. tenera (Oil palm)	-	GO:0005634	nucleus [GO:0005634]	-	nucleus [GO:0005634]	-	egu:105053470;	-	-
Ecar_00002841	THU71649.1	A0A4S8K9H3	HTH myb-type domain-containing protein	C4D60_Mb04t03670	Musa balbisiana (Banana)	-	GO:0003677; GO:0005634	nucleus [GO:0005634]; DNA binding [GO:0003677]	-	nucleus [GO:0005634]	DNA binding [GO:0003677]	-	-	-
Ecar_00002843	XP_015630449.1	Q10PW9	Sugar transport protein MST4 (Monosaccharide transporter 4) (OsMST4) (Sugar:proton symporter MST4)	MST4 Os03g0218400 LOC_Os03g11900	Oryza sativa subsp. japonica (Rice)	-	GO:0005358; GO:0005886; GO:0009414; GO:0009506; GO:0009651; GO:0009737; GO:0016021	integral component of membrane [GO:0016021]; plasma membrane [GO:0005886]; plasmodesma [GO:0009506]; high-affinity glucose:proton symporter activity [GO:0005358]; response to abscisic acid [GO:0009737]; response to salt stress [GO:0009651]; response to water deprivation [GO:0009414]	response to abscisic acid [GO:0009737]; response to salt stress [GO:0009651]; response to water deprivation [GO:0009414]	integral component of membrane [GO:0016021]; plasma membrane [GO:0005886]; plasmodesma [GO:0009506]	high-affinity glucose:proton symporter activity [GO:0005358]	osa:4332079;	K24193	-
Ecar_00002846	OIT40319.1	A0A314LH18	Exocyst complex component Sec6	SEC6 A4A49_21565	Nicotiana attenuata (Coyote tobacco)	-	GO:0000145; GO:0006887	exocyst [GO:0000145]; exocytosis [GO:0006887]	exocytosis [GO:0006887]	exocyst [GO:0000145]	-	-	-	-
Ecar_00002849	RWV93471.1	A0A444D5V0	Uncharacterized protein (Fragment)	GW17_00044066	Ensete ventricosum (Abyssinian banana) (Musa ensete)	-	GO:0016702; GO:0046872	metal ion binding [GO:0046872]; oxidoreductase activity, acting on single donors with incorporation of molecular oxygen, incorporation of two atoms of oxygen [GO:0016702]	-	-	metal ion binding [GO:0046872]; oxidoreductase activity, acting on single donors with incorporation of molecular oxygen, incorporation of two atoms of oxygen [GO:0016702]	-	-	-
Ecar_00002853	XP_009395843.1	UPI000511C225	elongation factor Ts, mitochondrial isoform X1;elongation factor Ts, mitochondrial {ECO:0000255/HAMAP-Rule:MF_03135} isoform X1;(wild Malaysian banana) hypothetical protein	LOC103981001;GSMUA_114520.1	Musa acuminata subsp. malaccensis (Wild banana) (Musa malaccensis)	-	-	-	-	-	-	-	-	-
Ecar_00002854	THU59215.1	A0A4S8JC64	Uncharacterized protein	C4D60_Mb03t22620	Musa balbisiana (Banana)	-	GO:0003723	RNA binding [GO:0003723]	-	-	RNA binding [GO:0003723]	-	-	-
Ecar_00002858	XP_009395832.1	UPI000511EA0C	uncharacterized protein LOC103980993;(wild Malaysian banana) hypothetical protein	LOC103980993;GSMUA_114440.1	Musa acuminata subsp. malaccensis (Wild banana) (Musa malaccensis)	-	-	-	-	-	-	-	-	-
Ecar_00002861	RWW25089.1	A0A444FR82	Uncharacterized protein	BHM03_00001113 GW17_00010593	Ensete ventricosum (Abyssinian banana) (Musa ensete)	-	-	-	-	-	-	-	K16750	-
Ecar_00002862	XP_010943262.1	A0A6I9SH77	Endoglucanase (EC 3.2.1.4)	LOC105061036	Elaeis guineensis var. tenera (Oil palm)	3.2.1.4	GO:0008810; GO:0016021; GO:0030245	integral component of membrane [GO:0016021]; cellulase activity [GO:0008810]; cellulose catabolic process [GO:0030245]	cellulose catabolic process [GO:0030245]	integral component of membrane [GO:0016021]	cellulase activity [GO:0008810]	egu:105061036;	-	-
Ecar_00002864	XP_020672335.1	UPI0009F41EED	Endoglucanase;endoglucanase 22-like;Endoglucanase 11	MA16_Dca021092;LOC110092219	Dendrobium catenatum	3.2.1.4	GO:0008810; GO:0030245	cellulase activity [GO:0008810]; cellulose catabolic process [GO:0030245]	cellulose catabolic process [GO:0030245]	-	cellulase activity [GO:0008810]	-	-	-
Ecar_00002867	XP_020680958.1	UPI0009F6E8A0	uncharacterized protein LOC110098456	LOC110098456	Dendrobium catenatum	-	-	-	-	-	-	-	-	-
Ecar_00002868	XP_020680958.1	UPI0009F6E8A0	uncharacterized protein LOC110098456	LOC110098456	Dendrobium catenatum	-	-	-	-	-	-	-	-	-
Ecar_00002871	RRT64250.1	A0A426ZJW2	Uncharacterized protein	B296_00041970	Ensete ventricosum (Abyssinian banana) (Musa ensete)	-	-	-	-	-	-	-	-	-
Ecar_00002873	XP_008808383.2	-	-	-	-	-	-	-	-	-	-	-	K13027	Metabolic pathways; Biosynthesis of secondary metabolites; 2-Oxocarboxylic acid metabolism; Cyanoamino acid metabolism; Glucosinolate biosynthesis;
Ecar_00002875	RLM69387.1	A0A3L6Q094	PP2A regulatory subunit TAP46-like	C2845_PM17G01410	Panicum miliaceum (Proso millet) (Broomcorn millet)	-	GO:0009966	regulation of signal transduction [GO:0009966]	regulation of signal transduction [GO:0009966]	-	-	-	K17606	-
Ecar_00002876	EAY75202.1	A2WTA6	Acetohydroxy-acid reductoisomerase (Alpha-keto-beta-hydroxylacyl reductoisomerase)	OsI_03093	Oryza sativa subsp. indica (Rice)	-	GO:0004455; GO:0009097; GO:0009099; GO:0046872	ketol-acid reductoisomerase activity [GO:0004455]; metal ion binding [GO:0046872]; isoleucine biosynthetic process [GO:0009097]; valine biosynthetic process [GO:0009099]	isoleucine biosynthetic process [GO:0009097]; valine biosynthetic process [GO:0009099]	-	ketol-acid reductoisomerase activity [GO:0004455]; metal ion binding [GO:0046872]	-	K00053	Metabolic pathways; Biosynthesis of secondary metabolites; 2-Oxocarboxylic acid metabolism; Biosynthesis of amino acids; Valine, leucine and isoleucine biosynthesis; Pantothenate and CoA biosynthesis;
Ecar_00002878	XP_020888998.1	UPI000A29AB31	casein kinase 1-like protein 12 isoform X1	LOC9302254	Arabidopsis lyrata subsp. lyrata (Lyre-leaved rock-cress)	-	-	-	-	-	-	-	K02218	-
Ecar_00002879	THU70459.1	A0A4S8K6E0	Uncharacterized protein	C4D60_Mb08t25240	Musa balbisiana (Banana)	-	-	-	-	-	-	-	-	-
Ecar_00002882	XP_009403062.1	M0T3E9	FLZ-type domain-containing protein	103986703	Musa acuminata subsp. malaccensis (Wild banana) (Musa malaccensis)	-	-	-	-	-	-	mus:103986703;	-	-
Ecar_00002883	RRT50897.1	A0A426YGU0	Uncharacterized protein	B296_00051440	Ensete ventricosum (Abyssinian banana) (Musa ensete)	-	GO:0003723	RNA binding [GO:0003723]	-	-	RNA binding [GO:0003723]	-	K12741	Spliceosome;
Ecar_00002884	XP_009395825.1	UPI0005121CAA	UBP1-associated protein 2B-like;(wild Malaysian banana) hypothetical protein	LOC103980990;GSMUA_114410.1	Musa acuminata subsp. malaccensis (Wild banana) (Musa malaccensis)	-	-	-	-	-	-	-	-	-
Ecar_00002887	RZR94525.1	-	-	-	-	-	-	-	-	-	-	-	K12896	Spliceosome;
Ecar_00002891	XP_009392885.1	UPI000512306D	21 kDa protein-like;(wild Malaysian banana) hypothetical protein	LOC103978714;GSMUA_190710.1	Musa acuminata subsp. malaccensis (Wild banana) (Musa malaccensis)	-	-	-	-	-	-	-	-	-
Ecar_00002892	XP_009395310.1	M0SL16	Uncharacterized protein	103980597	Musa acuminata subsp. malaccensis (Wild banana) (Musa malaccensis)	-	-	-	-	-	-	mus:103980597;	-	-
Ecar_00002896	THU72367.1	A0A4S8KBA5	Kinesin motor domain-containing protein	C4D60_Mb04t11380	Musa balbisiana (Banana)	-	GO:0005524; GO:0005874; GO:0007018; GO:0008017; GO:1990939	microtubule [GO:0005874]; ATP binding [GO:0005524]; ATP-dependent microtubule motor activity [GO:1990939]; microtubule binding [GO:0008017]; microtubule-based movement [GO:0007018]	microtubule-based movement [GO:0007018]	microtubule [GO:0005874]	ATP binding [GO:0005524]; ATP-dependent microtubule motor activity [GO:1990939]; microtubule binding [GO:0008017]	-	-	-
Ecar_00002898	XP_009396688.2	UPI0008A0A9B8	putative invertase inhibitor	LOC103981672	Musa acuminata subsp. malaccensis (Wild banana) (Musa malaccensis)	-	-	-	-	-	-	-	-	-
Ecar_00002904	THU72350.1	A0A4S8KB71	AA_permease domain-containing protein	C4D60_Mb04t11170	Musa balbisiana (Banana)	-	GO:0005886; GO:0016021; GO:0022857	integral component of membrane [GO:0016021]; plasma membrane [GO:0005886]; transmembrane transporter activity [GO:0022857]	-	integral component of membrane [GO:0016021]; plasma membrane [GO:0005886]	transmembrane transporter activity [GO:0022857]	-	-	-
Ecar_00002905	XP_008785445.1	-	-	-	-	-	-	-	-	-	-	-	K09591	Metabolic pathways; Biosynthesis of secondary metabolites; Brassinosteroid biosynthesis;
Ecar_00002906	RWW01482.1	A0A444DTP3	Steroid 5-alpha-reductase DET2 (EC 1.3.1.22)	GW17_00035482	Ensete ventricosum (Abyssinian banana) (Musa ensete)	1.3.1.22	GO:0003865; GO:0016021; GO:0016132; GO:0047751	integral component of membrane [GO:0016021]; 3-oxo-5-alpha-steroid 4-dehydrogenase activity [GO:0003865]; cholestenone 5-alpha-reductase activity [GO:0047751]; brassinosteroid biosynthetic process [GO:0016132]	brassinosteroid biosynthetic process [GO:0016132]	integral component of membrane [GO:0016021]	3-oxo-5-alpha-steroid 4-dehydrogenase activity [GO:0003865]; cholestenone 5-alpha-reductase activity [GO:0047751]	-	K09591	Metabolic pathways; Biosynthesis of secondary metabolites; Brassinosteroid biosynthesis;
Ecar_00002908	XP_009395290.1	UPI000511FC9E	reticulon-like protein B21 isoform X2	LOC103980575	Musa acuminata subsp. malaccensis (Wild banana) (Musa malaccensis)	-	-	-	-	-	-	-	-	-
Ecar_00002910	THU71692.1	A0A4S8K9J2	Poly(A)-specific ribonuclease (EC 3.1.13.4)	C4D60_Mb04t04170	Musa balbisiana (Banana)	3.1.13.4	GO:0003676; GO:0004535; GO:0005634; GO:0030014	CCR4-NOT complex [GO:0030014]; nucleus [GO:0005634]; nucleic acid binding [GO:0003676]; poly(A)-specific ribonuclease activity [GO:0004535]	-	CCR4-NOT complex [GO:0030014]; nucleus [GO:0005634]	nucleic acid binding [GO:0003676]; poly(A)-specific ribonuclease activity [GO:0004535]	-	-	-
Ecar_00002911	XP_009395282.1	M0SKY2	Poly(A)-specific ribonuclease (EC 3.1.13.4)	103980567	Musa acuminata subsp. malaccensis (Wild banana) (Musa malaccensis)	3.1.13.4	GO:0000932; GO:0003676; GO:0004535; GO:0005634; GO:0017148; GO:0030015; GO:0043928	CCR4-NOT core complex [GO:0030015]; nucleus [GO:0005634]; P-body [GO:0000932]; nucleic acid binding [GO:0003676]; poly(A)-specific ribonuclease activity [GO:0004535]; exonucleolytic catabolism of deadenylated mRNA [GO:0043928]; negative regulation of translation [GO:0017148]	exonucleolytic catabolism of deadenylated mRNA [GO:0043928]; negative regulation of translation [GO:0017148]	CCR4-NOT core complex [GO:0030015]; nucleus [GO:0005634]; P-body [GO:0000932]	nucleic acid binding [GO:0003676]; poly(A)-specific ribonuclease activity [GO:0004535]	mus:103980567;	K12581	RNA degradation;
Ecar_00002913	EEE60417.1	B9FD53	Peroxidase (EC 1.11.1.7)	OsJ_13611	Oryza sativa subsp. japonica (Rice)	1.11.1.7	GO:0004601; GO:0005576; GO:0006979; GO:0020037; GO:0042744; GO:0046872	extracellular region [GO:0005576]; heme binding [GO:0020037]; metal ion binding [GO:0046872]; peroxidase activity [GO:0004601]; hydrogen peroxide catabolic process [GO:0042744]; response to oxidative stress [GO:0006979]	hydrogen peroxide catabolic process [GO:0042744]; response to oxidative stress [GO:0006979]	extracellular region [GO:0005576]	heme binding [GO:0020037]; metal ion binding [GO:0046872]; peroxidase activity [GO:0004601]	-	-	-
Ecar_00002914	RRT72640.1	A0A427A8V1	Peroxidase (EC 1.11.1.7)	B296_00029506	Ensete ventricosum (Abyssinian banana) (Musa ensete)	1.11.1.7	GO:0004601; GO:0005576; GO:0006979; GO:0020037; GO:0042744; GO:0046872	extracellular region [GO:0005576]; heme binding [GO:0020037]; metal ion binding [GO:0046872]; peroxidase activity [GO:0004601]; hydrogen peroxide catabolic process [GO:0042744]; response to oxidative stress [GO:0006979]	hydrogen peroxide catabolic process [GO:0042744]; response to oxidative stress [GO:0006979]	extracellular region [GO:0005576]	heme binding [GO:0020037]; metal ion binding [GO:0046872]; peroxidase activity [GO:0004601]	-	K00430	Metabolic pathways; Biosynthesis of secondary metabolites; Phenylpropanoid biosynthesis;
Ecar_00002917	BAH92443.1	C7J042	Os03g0847500 protein (Fragment)	Os03g0847500	Oryza sativa subsp. japonica (Rice)	-	GO:0009916	alternative oxidase activity [GO:0009916]	-	-	alternative oxidase activity [GO:0009916]	-	K17893	-
Ecar_00002919	XP_009394692.1	UPI000511F03F	nuclear transcription factor Y subunit C-6-like;(wild Malaysian banana) hypothetical protein	LOC103980135;GSMUA_109330.1	Musa acuminata subsp. malaccensis (Wild banana) (Musa malaccensis)	-	-	-	-	-	-	-	-	-
Ecar_00002922	EMS58668.1	M7Z674	Uncharacterized protein	TRIUR3_13636	Triticum urartu (Red wild einkorn) (Crithodium urartu)	-	-	-	-	-	-	-	-	-
Ecar_00002923	KAA3483005.1	A0A5B6WPQ9	Carboxyl-terminal peptidase	EPI10_005208	Gossypium australe	-	-	-	-	-	-	-	-	-
Ecar_00002928	TQD90763.1	A0A540LW68	Mitogen-activated protein kinase (EC 2.7.11.24)	C1H46_023695	Malus baccata (Siberian crab apple) (Pyrus baccata)	2.7.11.24	GO:0004707; GO:0005524; GO:0106310; GO:0106311	ATP binding [GO:0005524]; MAP kinase activity [GO:0004707]; protein serine kinase activity [GO:0106310]; protein threonine kinase activity [GO:0106311]	-	-	ATP binding [GO:0005524]; MAP kinase activity [GO:0004707]; protein serine kinase activity [GO:0106310]; protein threonine kinase activity [GO:0106311]	-	-	-
Ecar_00002933	XP_009397897.1	UPI0005120655	probable serine/threonine-protein kinase NAK	LOC103982635	Musa acuminata subsp. malaccensis (Wild banana) (Musa malaccensis)	-	-	-	-	-	-	-	-	-
Ecar_00002936	XP_009418736.1	M0U349	Mg-por_mtran_C domain-containing protein	103998856	Musa acuminata subsp. malaccensis (Wild banana) (Musa malaccensis)	-	GO:0008168; GO:0015995; GO:0046406	magnesium protoporphyrin IX methyltransferase activity [GO:0046406]; methyltransferase activity [GO:0008168]; chlorophyll biosynthetic process [GO:0015995]	chlorophyll biosynthetic process [GO:0015995]	-	magnesium protoporphyrin IX methyltransferase activity [GO:0046406]; methyltransferase activity [GO:0008168]	mus:103998856;	K03428	Metabolic pathways; Biosynthesis of secondary metabolites; Porphyrin and chlorophyll metabolism;
Ecar_00002937	XP_009418736.1	M0U349	Mg-por_mtran_C domain-containing protein	103998856	Musa acuminata subsp. malaccensis (Wild banana) (Musa malaccensis)	-	GO:0008168; GO:0015995; GO:0046406	magnesium protoporphyrin IX methyltransferase activity [GO:0046406]; methyltransferase activity [GO:0008168]; chlorophyll biosynthetic process [GO:0015995]	chlorophyll biosynthetic process [GO:0015995]	-	magnesium protoporphyrin IX methyltransferase activity [GO:0046406]; methyltransferase activity [GO:0008168]	mus:103998856;	K03428	Metabolic pathways; Biosynthesis of secondary metabolites; Porphyrin and chlorophyll metabolism;
Ecar_00002938	RWW32903.1	A0A444GDF1	Uncharacterized protein	GW17_00002404	Ensete ventricosum (Abyssinian banana) (Musa ensete)	-	GO:0005840	ribosome [GO:0005840]	-	ribosome [GO:0005840]	-	-	-	-
Ecar_00002944	KJB22478.1	A0A0D2P6Z9	Ubiquitin (Fragment)	B456_004G049300	Gossypium raimondii (New World cotton)	-	GO:0003735; GO:0005840; GO:0006412; GO:0046872	ribosome [GO:0005840]; metal ion binding [GO:0046872]; structural constituent of ribosome [GO:0003735]; translation [GO:0006412]	translation [GO:0006412]	ribosome [GO:0005840]	metal ion binding [GO:0046872]; structural constituent of ribosome [GO:0003735]	-	K02927	Ribosome; Ubiquitin mediated proteolysis;
Ecar_00002945	KAF2304790.1	A0A6A6LTJ4	Golgi apparatus membrane protein TVP23	GH714_037986	Hevea brasiliensis (Para rubber tree) (Siphonia brasiliensis)	-	GO:0000139; GO:0008270; GO:0016021	Golgi membrane [GO:0000139]; integral component of membrane [GO:0016021]; zinc ion binding [GO:0008270]	-	Golgi membrane [GO:0000139]; integral component of membrane [GO:0016021]	zinc ion binding [GO:0008270]	-	-	-
Ecar_00002948	RRT75607.1	A0A427AH74	Uncharacterized protein	B296_00019447	Ensete ventricosum (Abyssinian banana) (Musa ensete)	-	GO:0046982	protein heterodimerization activity [GO:0046982]	-	-	protein heterodimerization activity [GO:0046982]	-	K15448	-
Ecar_00002949	XP_009409848.1	UPI000511E7F5	uncharacterized protein LOC103992020;(wild Malaysian banana) hypothetical protein	LOC103992020;GSMUA_37110.1	Musa acuminata subsp. malaccensis (Wild banana) (Musa malaccensis)	-	-	-	-	-	-	-	-	-
Ecar_00002950	XP_009414141.1	UPI000511D753	probable xyloglucan 6-xylosyltransferase 1;(wild Malaysian banana) hypothetical protein	LOC103995306;GSMUA_83900.1	Musa acuminata subsp. malaccensis (Wild banana) (Musa malaccensis)	-	-	-	-	-	-	-	-	-
Ecar_00002952	RRT41505.1	A0A426XQ01	Uncharacterized protein	B296_00041147	Ensete ventricosum (Abyssinian banana) (Musa ensete)	-	GO:0000139; GO:0016021; GO:0016757	Golgi membrane [GO:0000139]; integral component of membrane [GO:0016021]; transferase activity, transferring glycosyl groups [GO:0016757]	-	Golgi membrane [GO:0000139]; integral component of membrane [GO:0016021]	transferase activity, transferring glycosyl groups [GO:0016757]	-	-	-
Ecar_00002953	RWW01086.1	A0A444DSZ3	Ribosomal protein L19	GW17_00035902	Ensete ventricosum (Abyssinian banana) (Musa ensete)	-	GO:0003723; GO:0003735; GO:0006412; GO:0022625	cytosolic large ribosomal subunit [GO:0022625]; RNA binding [GO:0003723]; structural constituent of ribosome [GO:0003735]; translation [GO:0006412]	translation [GO:0006412]	cytosolic large ribosomal subunit [GO:0022625]	RNA binding [GO:0003723]; structural constituent of ribosome [GO:0003735]	-	-	-
Ecar_00002954	ADV56697.1	E9NZU8	Ribosomal protein L19	-	Phaseolus vulgaris (Kidney bean) (French bean)	-	GO:0003723; GO:0003735; GO:0006412; GO:0022625	cytosolic large ribosomal subunit [GO:0022625]; RNA binding [GO:0003723]; structural constituent of ribosome [GO:0003735]; translation [GO:0006412]	translation [GO:0006412]	cytosolic large ribosomal subunit [GO:0022625]	RNA binding [GO:0003723]; structural constituent of ribosome [GO:0003735]	-	-	-
Ecar_00002955	RRT56929.1	A0A444CJG3	Uncharacterized protein	B296_00035179 GW17_00052102	Ensete ventricosum (Abyssinian banana) (Musa ensete)	-	-	-	-	-	-	-	-	-
Ecar_00002957	XP_009416066.1	M0S2S5	Brix domain-containing protein	103996792	Musa acuminata subsp. malaccensis (Wild banana) (Musa malaccensis)	-	GO:0000027; GO:0005730; GO:0006364; GO:0006412; GO:0019843; GO:0030687	nucleolus [GO:0005730]; preribosome, large subunit precursor [GO:0030687]; rRNA binding [GO:0019843]; ribosomal large subunit assembly [GO:0000027]; rRNA processing [GO:0006364]; translation [GO:0006412]	ribosomal large subunit assembly [GO:0000027]; rRNA processing [GO:0006364]; translation [GO:0006412]	nucleolus [GO:0005730]; preribosome, large subunit precursor [GO:0030687]	rRNA binding [GO:0019843]	mus:103996792;	K14859	-
Ecar_00002959	XP_009414896.1	UPI000511BA44	dynein light chain 1, cytoplasmic-like;(wild Malaysian banana) hypothetical protein	LOC103995888;GSMUA_91320.1	Musa acuminata subsp. malaccensis (Wild banana) (Musa malaccensis)	-	-	-	-	-	-	-	K10418	-
Ecar_00002961	THU63340.1	A0A4S8JML3	NPH3 domain-containing protein	C4D60_Mb01t14740	Musa balbisiana (Banana)	-	GO:0016567	protein ubiquitination [GO:0016567]	protein ubiquitination [GO:0016567]	-	-	-	-	-
Ecar_00002963	XP_009405608.1	UPI0005122C58	BTB/POZ domain-containing protein At1g03010-like;(wild Malaysian banana) hypothetical protein	LOC103988714;GSMUA_288740.1	Musa acuminata subsp. malaccensis (Wild banana) (Musa malaccensis)	-	-	-	-	-	-	-	-	-
Ecar_00002964	THU61730.1	A0A4S8JIE6	Alpha-mannosidase (EC 3.2.1.-)	C4D60_Mb07t26390	Musa balbisiana (Banana)	3.2.1.-	GO:0004559; GO:0006013; GO:0016021; GO:0030246; GO:0046872	integral component of membrane [GO:0016021]; alpha-mannosidase activity [GO:0004559]; carbohydrate binding [GO:0030246]; metal ion binding [GO:0046872]; mannose metabolic process [GO:0006013]	mannose metabolic process [GO:0006013]	integral component of membrane [GO:0016021]	alpha-mannosidase activity [GO:0004559]; carbohydrate binding [GO:0030246]; metal ion binding [GO:0046872]	-	-	-
Ecar_00002965	XP_009408419.1	UPI00051239BA	alpha-mannosidase 2;(wild Malaysian banana) hypothetical protein	LOC103990861;GSMUA_52590.1	Musa acuminata subsp. malaccensis (Wild banana) (Musa malaccensis)	-	-	-	-	-	-	-	-	-
Ecar_00002969	XP_010913407.1	A0A6I9QU90	Endoglucanase (EC 3.2.1.4)	LOC105039106	Elaeis guineensis var. tenera (Oil palm)	3.2.1.4	GO:0008810; GO:0016021; GO:0030245	integral component of membrane [GO:0016021]; cellulase activity [GO:0008810]; cellulose catabolic process [GO:0030245]	cellulose catabolic process [GO:0030245]	integral component of membrane [GO:0016021]	cellulase activity [GO:0008810]	egu:105039106;	-	-
Ecar_00002973	XP_009399966.1	UPI0005122AE6	RNA-binding protein BRN1-like isoform X1;(wild Malaysian banana) hypothetical protein	LOC103984232;GSMUA_260120.1	Musa acuminata subsp. malaccensis (Wild banana) (Musa malaccensis)	-	-	-	-	-	-	-	K13207	-
Ecar_00002974	THU66009.1	A0A4S8JUZ3	Uncharacterized protein	C4D60_Mb05t09690	Musa balbisiana (Banana)	-	GO:0005544; GO:0060548	calcium-dependent phospholipid binding [GO:0005544]; negative regulation of cell death [GO:0060548]	negative regulation of cell death [GO:0060548]	-	calcium-dependent phospholipid binding [GO:0005544]	-	-	-
Ecar_00002976	RRT66172.1	A0A426ZQ75	Beta-amylase (EC 3.2.1.2)	B296_00040417	Ensete ventricosum (Abyssinian banana) (Musa ensete)	3.2.1.2	GO:0000272; GO:0016161; GO:0102229	amylopectin maltohydrolase activity [GO:0102229]; beta-amylase activity [GO:0016161]; polysaccharide catabolic process [GO:0000272]	polysaccharide catabolic process [GO:0000272]	-	amylopectin maltohydrolase activity [GO:0102229]; beta-amylase activity [GO:0016161]	-	-	-
Ecar_00002981	BBH09572.1	A0A4Y1RZY4	Potassium transporter	Prudu_022107	Prunus dulcis (Almond) (Amygdalus dulcis)	-	GO:0005886; GO:0015079; GO:0016021	integral component of membrane [GO:0016021]; plasma membrane [GO:0005886]; potassium ion transmembrane transporter activity [GO:0015079]	-	integral component of membrane [GO:0016021]; plasma membrane [GO:0005886]	potassium ion transmembrane transporter activity [GO:0015079]	-	-	-
Ecar_00002983	THU66013.1	A0A4S8JUX9	CW-type domain-containing protein	C4D60_Mb05t09740	Musa balbisiana (Banana)	-	GO:0008270	zinc ion binding [GO:0008270]	-	-	zinc ion binding [GO:0008270]	-	-	-
Ecar_00002984	XP_008789945.1	UPI0004E5938D	uncharacterized protein LOC103707292;cysteine-tryptophan domain-containing zinc finger protein 7-like isoform X1;uncharacterized protein LOC103707292 isoform X1	LOC103707292	Phoenix dactylifera (Date palm)	-	-	-	-	-	-	-	-	-
Ecar_00002989	THU66077.1	A0A4S8JV44	J domain-containing protein	C4D60_Mb05t10390	Musa balbisiana (Banana)	-	-	-	-	-	-	-	-	-
Ecar_00002990	XP_009399905.1	M0SWH3	PRA1 family protein	103984179	Musa acuminata subsp. malaccensis (Wild banana) (Musa malaccensis)	-	GO:0005783; GO:0005794; GO:0016020; GO:0016021; GO:0016192	endoplasmic reticulum [GO:0005783]; Golgi apparatus [GO:0005794]; integral component of membrane [GO:0016021]; membrane [GO:0016020]; vesicle-mediated transport [GO:0016192]	vesicle-mediated transport [GO:0016192]	endoplasmic reticulum [GO:0005783]; Golgi apparatus [GO:0005794]; integral component of membrane [GO:0016021]; membrane [GO:0016020]	-	mus:103984179;	-	-
Ecar_00002995	THU45580.1	A0A4S8IBY8	BZIP domain-containing protein	C4D60_Mb02t19480	Musa balbisiana (Banana)	-	GO:0003700	DNA-binding transcription factor activity [GO:0003700]	-	-	DNA-binding transcription factor activity [GO:0003700]	-	-	-
Ecar_00002996	THU45580.1	A0A4S8IBY8	BZIP domain-containing protein	C4D60_Mb02t19480	Musa balbisiana (Banana)	-	GO:0003700	DNA-binding transcription factor activity [GO:0003700]	-	-	DNA-binding transcription factor activity [GO:0003700]	-	-	-
Ecar_00002998	XP_009387773.1	UPI00051243EC	RAB6A-GEF complex partner protein 1;(wild Malaysian banana) hypothetical protein	LOC103974630;GSMUA_75360.1	Musa acuminata subsp. malaccensis (Wild banana) (Musa malaccensis)	-	-	-	-	-	-	-	K20476	-
Ecar_00003000	XP_009399911.1	UPI0005125370	probable WRKY transcription factor 38;(wild Malaysian banana) hypothetical protein	LOC103984184;GSMUA_259580.1	Musa acuminata subsp. malaccensis (Wild banana) (Musa malaccensis)	-	-	-	-	-	-	-	-	-
Ecar_00003011	RWW33014.1	A0A444GDQ8	Uncharacterized protein	GW17_00002296	Ensete ventricosum (Abyssinian banana) (Musa ensete)	-	-	-	-	-	-	-	-	-
Ecar_00003014	XP_010925190.2	A0A6I9REC4	putative disease resistance protein RGA3	LOC105047806	Elaeis guineensis var. tenera (Oil palm)	-	GO:0005524; GO:0006952; GO:0043531	ADP binding [GO:0043531]; ATP binding [GO:0005524]; defense response [GO:0006952]	defense response [GO:0006952]	-	ADP binding [GO:0043531]; ATP binding [GO:0005524]	egu:105047806;	-	-
Ecar_00003016	XP_010925190.2	A0A6I9REC4	putative disease resistance protein RGA3	LOC105047806	Elaeis guineensis var. tenera (Oil palm)	-	GO:0005524; GO:0006952; GO:0043531	ADP binding [GO:0043531]; ATP binding [GO:0005524]; defense response [GO:0006952]	defense response [GO:0006952]	-	ADP binding [GO:0043531]; ATP binding [GO:0005524]	egu:105047806;	-	-
Ecar_00003019	XP_020082483.1	A0A6P5EM83	putative disease resistance RPP13-like protein 1	LOC109706089	Ananas comosus (Pineapple) (Ananas ananas)	-	GO:0043531	ADP binding [GO:0043531]	-	-	ADP binding [GO:0043531]	-	-	-
Ecar_00003026	XP_009382522.1	UPI000511E250	endoglucanase 3	LOC103970466	Musa acuminata subsp. malaccensis (Wild banana) (Musa malaccensis)	-	-	-	-	-	-	-	-	-
Ecar_00003028	KAA8528658.1	A0A5J5AEN2	Uncharacterized protein	F0562_036013	Nyssa sinensis	-	-	-	-	-	-	-	K01726	-
Ecar_00003030	XP_009419846.1	UPI0005120953	protein FLX-like 3 isoform X1;(wild Malaysian banana) hypothetical protein	LOC103999738;GSMUA_102400.1	Musa acuminata subsp. malaccensis (Wild banana) (Musa malaccensis)	-	-	-	-	-	-	-	-	-
Ecar_00003032	XP_019710293.1	A0A6J0PR19	uncharacterized protein LOC105057849	LOC105057849	Elaeis guineensis var. tenera (Oil palm)	-	-	-	-	-	-	egu:105057849;	-	-
Ecar_00003035	XP_010938742.1	A0A6I9S760	Carboxypeptidase (EC 3.4.16.-)	LOC105057751	Elaeis guineensis var. tenera (Oil palm)	3.4.16.-	GO:0004185	serine-type carboxypeptidase activity [GO:0004185]	-	-	serine-type carboxypeptidase activity [GO:0004185]	egu:105057751;	K16297	-
Ecar_00003036	RRT83419.1	A0A427B4M0	Carboxypeptidase (EC 3.4.16.-)	B296_00017724	Ensete ventricosum (Abyssinian banana) (Musa ensete)	3.4.16.-	GO:0004185	serine-type carboxypeptidase activity [GO:0004185]	-	-	serine-type carboxypeptidase activity [GO:0004185]	-	-	-
Ecar_00003037	XP_009391583.1	UPI000512065F	serine carboxypeptidase II-3;(wild Malaysian banana) hypothetical protein	LOC103977718;GSMUA_211780.1	Musa acuminata subsp. malaccensis (Wild banana) (Musa malaccensis)	-	-	-	-	-	-	-	-	-
Ecar_00003040	RRT83419.1	A0A427B4M0	Carboxypeptidase (EC 3.4.16.-)	B296_00017724	Ensete ventricosum (Abyssinian banana) (Musa ensete)	3.4.16.-	GO:0004185	serine-type carboxypeptidase activity [GO:0004185]	-	-	serine-type carboxypeptidase activity [GO:0004185]	-	K16297	-
Ecar_00003043	THU46335.1	A0A4S8IDV0	Protein kinase domain-containing protein	C4D60_Mb09t03830	Musa balbisiana (Banana)	-	GO:0004674; GO:0005524; GO:0016021	integral component of membrane [GO:0016021]; ATP binding [GO:0005524]; protein serine/threonine kinase activity [GO:0004674]	-	integral component of membrane [GO:0016021]	ATP binding [GO:0005524]; protein serine/threonine kinase activity [GO:0004674]	-	-	-
Ecar_00003044	KAE9462537.1	A0A6A4M6Z4	Pectin acetylesterase (EC 3.1.1.-) (Fragment)	C3L33_05552	Rhododendron williamsianum	3.1.1.-	GO:0005576; GO:0005618; GO:0016787; GO:0071555	cell wall [GO:0005618]; extracellular region [GO:0005576]; hydrolase activity [GO:0016787]; cell wall organization [GO:0071555]	cell wall organization [GO:0071555]	cell wall [GO:0005618]; extracellular region [GO:0005576]	hydrolase activity [GO:0016787]	-	-	-
Ecar_00003046	XP_018674639.1	UPI0008A0D908	protein FAR-RED ELONGATED HYPOCOTYL 1 isoform X1	LOC103974289	Musa acuminata subsp. malaccensis (Wild banana) (Musa malaccensis)	-	-	-	-	-	-	-	-	-
Ecar_00003047	RRT48353.1	A0A426Y9D9	RING-type domain-containing protein	B296_00038444	Ensete ventricosum (Abyssinian banana) (Musa ensete)	-	-	-	-	-	-	-	-	-
Ecar_00003052	XP_009413787.1	M0TRV2	BOWMAN_BIRK domain-containing protein	103995028	Musa acuminata subsp. malaccensis (Wild banana) (Musa malaccensis)	-	GO:0004867; GO:0005576	extracellular region [GO:0005576]; serine-type endopeptidase inhibitor activity [GO:0004867]	-	extracellular region [GO:0005576]	serine-type endopeptidase inhibitor activity [GO:0004867]	mus:103995028;	-	-
Ecar_00003057	KHG02089.1	A0A0B0MRF3	Rho guanine nucleotide exchange factor 8-like protein	F383_06186	Gossypium arboreum (Tree cotton) (Gossypium nanking)	-	GO:0005085	guanyl-nucleotide exchange factor activity [GO:0005085]	-	-	guanyl-nucleotide exchange factor activity [GO:0005085]	-	-	-
Ecar_00003064	XP_022755043.1	A0A6P5ZQ92	proline-rich receptor-like protein kinase PERK1	LOC111303207	Durio zibethinus (Durian)	-	GO:0004674; GO:0005524; GO:0016021	integral component of membrane [GO:0016021]; ATP binding [GO:0005524]; protein serine/threonine kinase activity [GO:0004674]	-	integral component of membrane [GO:0016021]	ATP binding [GO:0005524]; protein serine/threonine kinase activity [GO:0004674]	dzi:111303207;	-	-
Ecar_00003067	XP_018683949.1	UPI0008A0DEBC	S-type anion channel SLAH2-like isoform X1	LOC103991651	Musa acuminata subsp. malaccensis (Wild banana) (Musa malaccensis)	-	-	-	-	-	-	-	-	-
Ecar_00003068	XP_009389888.1	UPI0005124D46	CMP-sialic acid transporter 1	LOC103976421	Musa acuminata subsp. malaccensis (Wild banana) (Musa malaccensis)	-	-	-	-	-	-	-	K15272	-
Ecar_00003070	THU66144.1	A0A4S8JV91	Uncharacterized protein	C4D60_Mb05t11060	Musa balbisiana (Banana)	-	-	-	-	-	-	-	-	-
Ecar_00003075	XP_012077350.1	UPI0005FAF155	serine/threonine-protein kinase Aurora-1 isoform X1	LOC105638194	Jatropha curcas (Barbados nut)	-	-	-	-	-	-	-	K08850	-
Ecar_00003076	RRT72599.1	A0A427A8R1	Phospholipid-transporting ATPase (EC 7.6.2.1)	B296_00034412 GW17_00002707	Ensete ventricosum (Abyssinian banana) (Musa ensete)	7.6.2.1	GO:0000287; GO:0005524; GO:0015914; GO:0016021; GO:0140326	integral component of membrane [GO:0016021]; ATP binding [GO:0005524]; ATPase-coupled intramembrane lipid transporter activity [GO:0140326]; magnesium ion binding [GO:0000287]; phospholipid transport [GO:0015914]	phospholipid transport [GO:0015914]	integral component of membrane [GO:0016021]	ATPase-coupled intramembrane lipid transporter activity [GO:0140326]; ATP binding [GO:0005524]; magnesium ion binding [GO:0000287]	-	-	-
Ecar_00003080	XP_009399784.1	UPI0005124AB0	iron-sulfur assembly protein IscA, chloroplastic-like isoform X1;(wild Malaysian banana) hypothetical protein	LOC103984088;GSMUA_258450.1	Musa acuminata subsp. malaccensis (Wild banana) (Musa malaccensis)	-	-	-	-	-	-	-	K22063	-
Ecar_00003081	RRT74668.1	A0A427AEJ4	Uncharacterized protein	B296_00002165	Ensete ventricosum (Abyssinian banana) (Musa ensete)	-	GO:0005524; GO:0016887	ATP binding [GO:0005524]; ATPase activity [GO:0016887]	-	-	ATPase activity [GO:0016887]; ATP binding [GO:0005524]	-	-	-
Ecar_00003083	XP_009389932.1	UPI0005125A8C	uncharacterized protein LOC103976456;(wild Malaysian banana) hypothetical protein	LOC103976456;GSMUA_76260.1	Musa acuminata subsp. malaccensis (Wild banana) (Musa malaccensis)	-	-	-	-	-	-	-	-	-
Ecar_00003084	THU52906.1	A0A4V4H4P8	F-box domain-containing protein	C4D60_Mb10t08840	Musa balbisiana (Banana)	-	GO:0080037; GO:2000762	negative regulation of cytokinin-activated signaling pathway [GO:0080037]; regulation of phenylpropanoid metabolic process [GO:2000762]	negative regulation of cytokinin-activated signaling pathway [GO:0080037]; regulation of phenylpropanoid metabolic process [GO:2000762]	-	-	-	-	-
Ecar_00003085	XP_009385804.1	UPI0005122868	ABC transporter G family member 39;(wild Malaysian banana) hypothetical protein	LOC103973062;GSMUA_103290.1	Musa acuminata subsp. malaccensis (Wild banana) (Musa malaccensis)	-	-	-	-	-	-	-	-	-
Ecar_00003087	THU66186.1	A0A4S8JVE6	Uncharacterized protein	C4D60_Mb05t11500	Musa balbisiana (Banana)	-	GO:0005524; GO:0016021; GO:0042626	integral component of membrane [GO:0016021]; ATP binding [GO:0005524]; ATPase-coupled transmembrane transporter activity [GO:0042626]	-	integral component of membrane [GO:0016021]	ATPase-coupled transmembrane transporter activity [GO:0042626]; ATP binding [GO:0005524]	-	-	-
Ecar_00003088	XP_009385804.1	UPI0005122868	ABC transporter G family member 39;(wild Malaysian banana) hypothetical protein	LOC103973062;GSMUA_103290.1	Musa acuminata subsp. malaccensis (Wild banana) (Musa malaccensis)	-	-	-	-	-	-	-	-	-
Ecar_00003089	XP_009399772.1	UPI0005126401	ABC transporter G family member 39	LOC103984077	Musa acuminata subsp. malaccensis (Wild banana) (Musa malaccensis)	-	-	-	-	-	-	-	-	-
Ecar_00003092	XP_010249993.1	A0A1U7ZF25	acyl-protein thioesterase 2-like	LOC104592359	Nelumbo nucifera (Sacred lotus)	-	GO:0016787	hydrolase activity [GO:0016787]	-	-	hydrolase activity [GO:0016787]	nnu:104592359;	-	-
Ecar_00003093	RRT58853.1	A0A426Z4K0	Uncharacterized protein	B296_00004751	Ensete ventricosum (Abyssinian banana) (Musa ensete)	-	GO:0003677; GO:0046872	DNA binding [GO:0003677]; metal ion binding [GO:0046872]	-	-	DNA binding [GO:0003677]; metal ion binding [GO:0046872]	-	-	-
Ecar_00003094	THU49078.1	A0A4S8IKU6	Uncharacterized protein	C4D60_Mb06t05770	Musa balbisiana (Banana)	-	GO:0003676; GO:0031047	nucleic acid binding [GO:0003676]; gene silencing by RNA [GO:0031047]	gene silencing by RNA [GO:0031047]	-	nucleic acid binding [GO:0003676]	-	-	-
Ecar_00003096	RRT74217.1	A0A427AD78	DPH-type MB domain-containing protein	B296_00032568 GW17_00002932	Ensete ventricosum (Abyssinian banana) (Musa ensete)	-	GO:0017183; GO:0046872	metal ion binding [GO:0046872]; peptidyl-diphthamide biosynthetic process from peptidyl-histidine [GO:0017183]	peptidyl-diphthamide biosynthetic process from peptidyl-histidine [GO:0017183]	-	metal ion binding [GO:0046872]	-	K15455	-
Ecar_00003097	XP_009403380.1	UPI0005120684	uncharacterized protein LOC103986946;(wild Malaysian banana) hypothetical protein	LOC103986946;GSMUA_152190.1	Musa acuminata subsp. malaccensis (Wild banana) (Musa malaccensis)	-	-	-	-	-	-	-	K08511	-
Ecar_00003099	THU49065.1	A0A4S8IKX0	Uncharacterized protein	C4D60_Mb06t05640	Musa balbisiana (Banana)	-	GO:0016021	integral component of membrane [GO:0016021]	-	integral component of membrane [GO:0016021]	-	-	-	-
Ecar_00003100	XP_009402129.1	UPI000511C71C	protein Barley B recombinant-like;(wild Malaysian banana) hypothetical protein	LOC103985996;GSMUA_278840.1	Musa acuminata subsp. malaccensis (Wild banana) (Musa malaccensis)	-	-	-	-	-	-	-	-	-
Ecar_00003101	RWW54603.1	-	-	-	-	-	-	-	-	-	-	-	K16732	-
Ecar_00003103	VDD65742.1	A0A3P6HCV2	Ribosomal protein S7	BOLSC46T60970H	Brassica oleracea (Wild cabbage)	-	GO:0003735; GO:0006412; GO:0009536; GO:0015935; GO:0019843	plastid [GO:0009536]; small ribosomal subunit [GO:0015935]; rRNA binding [GO:0019843]; structural constituent of ribosome [GO:0003735]; translation [GO:0006412]	translation [GO:0006412]	plastid [GO:0009536]; small ribosomal subunit [GO:0015935]	rRNA binding [GO:0019843]; structural constituent of ribosome [GO:0003735]	-	K02992	Ribosome;
Ecar_00003104	XP_010932577.1	A0A6I9RU23	Endoplasmic reticulum transmembrane protein	LOC105053193	Elaeis guineensis var. tenera (Oil palm)	-	GO:0005789; GO:0006886; GO:0006888; GO:0016021; GO:0070973	endoplasmic reticulum membrane [GO:0005789]; integral component of membrane [GO:0016021]; endoplasmic reticulum to Golgi vesicle-mediated transport [GO:0006888]; intracellular protein transport [GO:0006886]; protein localization to endoplasmic reticulum exit site [GO:0070973]	endoplasmic reticulum to Golgi vesicle-mediated transport [GO:0006888]; intracellular protein transport [GO:0006886]; protein localization to endoplasmic reticulum exit site [GO:0070973]	endoplasmic reticulum membrane [GO:0005789]; integral component of membrane [GO:0016021]	-	egu:105053193;	-	-
Ecar_00003105	XP_009402124.1	M0T1D5	Uncharacterized protein	103985991	Musa acuminata subsp. malaccensis (Wild banana) (Musa malaccensis)	-	GO:0005524; GO:0005634; GO:0007131; GO:0015616; GO:0045003; GO:0051701; GO:0070615; GO:0071248; GO:0071480	nucleus [GO:0005634]; ATP binding [GO:0005524]; DNA translocase activity [GO:0015616]; nucleosome-dependent ATPase activity [GO:0070615]; biological process involved in interaction with host [GO:0051701]; cellular response to gamma radiation [GO:0071480]; cellular response to metal ion [GO:0071248]; double-strand break repair via synthesis-dependent strand annealing [GO:0045003]; reciprocal meiot…	biological process involved in interaction with host [GO:0051701]; cellular response to gamma radiation [GO:0071480]; cellular response to metal ion [GO:0071248]; double-strand break repair via synthesis-dependent strand annealing [GO:0045003]; reciprocal meiotic recombination [GO:0007131]	nucleus [GO:0005634]	ATP binding [GO:0005524]; DNA translocase activity [GO:0015616]; nucleosome-dependent ATPase activity [GO:0070615]	mus:103985991;	K10875	Homologous recombination;
Ecar_00003109	XP_009413234.1	M0TQI1	Uncharacterized protein	103994585	Musa acuminata subsp. malaccensis (Wild banana) (Musa malaccensis)	-	GO:0004864; GO:0005634; GO:0005737; GO:0009738; GO:0010427; GO:0038023; GO:0080163	cytoplasm [GO:0005737]; nucleus [GO:0005634]; abscisic acid binding [GO:0010427]; protein phosphatase inhibitor activity [GO:0004864]; signaling receptor activity [GO:0038023]; abscisic acid-activated signaling pathway [GO:0009738]; regulation of protein serine/threonine phosphatase activity [GO:0080163]	abscisic acid-activated signaling pathway [GO:0009738]; regulation of protein serine/threonine phosphatase activity [GO:0080163]	cytoplasm [GO:0005737]; nucleus [GO:0005634]	abscisic acid binding [GO:0010427]; protein phosphatase inhibitor activity [GO:0004864]; signaling receptor activity [GO:0038023]	mus:103994585;	-	-
Ecar_00003110	XP_010912446.1	A0A6I9QNZ1	Protein MAK16 homolog	LOC105038356	Elaeis guineensis var. tenera (Oil palm)	-	GO:0005730	nucleolus [GO:0005730]	-	nucleolus [GO:0005730]	-	egu:105038356;	K14831	-
Ecar_00003113	XP_009403353.1	UPI0005125821	alternative NAD(P)H-ubiquinone oxidoreductase C1, chloroplastic/mitochondrial;(wild Malaysian banana) hypothetical protein	LOC103986928;GSMUA_151950.1	Musa acuminata subsp. malaccensis (Wild banana) (Musa malaccensis)	-	-	-	-	-	-	-	K17872	Metabolic pathways; Biosynthesis of secondary metabolites; Biosynthesis of cofactors; Ubiquinone and other terpenoid-quinone biosynthesis;
Ecar_00003115	THU52636.1	A0A4V4H4L3	Probable purine permease	C4D60_Mb10t06030	Musa balbisiana (Banana)	-	GO:0015211; GO:0016021	integral component of membrane [GO:0016021]; purine nucleoside transmembrane transporter activity [GO:0015211]	-	integral component of membrane [GO:0016021]	purine nucleoside transmembrane transporter activity [GO:0015211]	-	-	-
Ecar_00003121	THU51440.1	A0A4S8IRY7	WD_REPEATS_REGION domain-containing protein	C4D60_Mb06t31070	Musa balbisiana (Banana)	-	-	-	-	-	-	-	K14298	RNA transport;
Ecar_00003122	THU51440.1	A0A4S8IRY7	WD_REPEATS_REGION domain-containing protein	C4D60_Mb06t31070	Musa balbisiana (Banana)	-	-	-	-	-	-	-	-	-
Ecar_00003124	OAY70672.1	A0A199V0S2	Uncharacterized protein	ACMD2_15133 ACMD2_22396	Ananas comosus (Pineapple) (Ananas ananas)	-	GO:0016021	integral component of membrane [GO:0016021]	-	integral component of membrane [GO:0016021]	-	-	-	-
Ecar_00003128	XP_008811301.1	UPI0004E5AC69	AAA-ATPase At4g25835;probable mitochondrial chaperone BCS1-B	LOC103722497	Phoenix dactylifera (Date palm)	-	-	-	-	-	-	-	-	-
Ecar_00003129	XP_009401058.1	UPI00051222FE	AAA-ATPase At4g25835-like;(wild Malaysian banana) hypothetical protein	LOC103985156;GSMUA_271730.1	Musa acuminata subsp. malaccensis (Wild banana) (Musa malaccensis)	-	-	-	-	-	-	-	-	-
Ecar_00003130	XP_009403322.1	UPI000511EB96	AAA-ATPase At4g25835-like;(wild Malaysian banana) hypothetical protein	LOC103986900;GSMUA_151630.1	Musa acuminata subsp. malaccensis (Wild banana) (Musa malaccensis)	-	-	-	-	-	-	-	-	-
Ecar_00003131	THU52757.1	A0A4S8IVB4	WRKY domain-containing protein	C4D60_Mb10t07300	Musa balbisiana (Banana)	-	GO:0003700; GO:0005634; GO:0043565	nucleus [GO:0005634]; DNA-binding transcription factor activity [GO:0003700]; sequence-specific DNA binding [GO:0043565]	-	nucleus [GO:0005634]	DNA-binding transcription factor activity [GO:0003700]; sequence-specific DNA binding [GO:0043565]	-	-	-
Ecar_00003133	XP_009401306.1	UPI000511E162	uncharacterized protein LOC103985362	LOC103985362	Musa acuminata subsp. malaccensis (Wild banana) (Musa malaccensis)	-	-	-	-	-	-	-	-	-
Ecar_00003135	XP_009409582.1	M0THW4	Protein kinase domain-containing protein	103991761	Musa acuminata subsp. malaccensis (Wild banana) (Musa malaccensis)	-	GO:0004672; GO:0005524; GO:0005737; GO:0007165	cytoplasm [GO:0005737]; ATP binding [GO:0005524]; protein kinase activity [GO:0004672]; signal transduction [GO:0007165]	signal transduction [GO:0007165]	cytoplasm [GO:0005737]	ATP binding [GO:0005524]; protein kinase activity [GO:0004672]	mus:103991761;	-	-
Ecar_00003136	XP_009409582.1	M0THW4	Protein kinase domain-containing protein	103991761	Musa acuminata subsp. malaccensis (Wild banana) (Musa malaccensis)	-	GO:0004672; GO:0005524; GO:0005737; GO:0007165	cytoplasm [GO:0005737]; ATP binding [GO:0005524]; protein kinase activity [GO:0004672]; signal transduction [GO:0007165]	signal transduction [GO:0007165]	cytoplasm [GO:0005737]	ATP binding [GO:0005524]; protein kinase activity [GO:0004672]	mus:103991761;	-	-
Ecar_00003139	THU51503.1	A0A4S8IS42	Uncharacterized protein	C4D60_Mb06t31730	Musa balbisiana (Banana)	-	GO:0004315; GO:0006633	3-oxoacyl-[acyl-carrier-protein] synthase activity [GO:0004315]; fatty acid biosynthetic process [GO:0006633]	fatty acid biosynthetic process [GO:0006633]	-	3-oxoacyl-[acyl-carrier-protein] synthase activity [GO:0004315]	-	-	-
Ecar_00003140	RVW44761.1	A0A438EAE2	Ecotropic viral integration site 5-like	Evi5 CK203_081843	Vitis vinifera (Grape)	-	-	-	-	-	-	-	K19944	-
Ecar_00003148	RWW26822.1	A0A444FW20	TFIIS N-terminal domain-containing protein	GW17_00008768	Ensete ventricosum (Abyssinian banana) (Musa ensete)	-	GO:0005634	nucleus [GO:0005634]	-	nucleus [GO:0005634]	-	-	-	-
Ecar_00003150	THU58033.1	A0A4S8J8R8	Uncharacterized protein	C4D60_Mb03t09880	Musa balbisiana (Banana)	-	GO:0003682; GO:0005634	nucleus [GO:0005634]; chromatin binding [GO:0003682]	-	nucleus [GO:0005634]	chromatin binding [GO:0003682]	-	-	-
Ecar_00003154	XP_028808664.1	UPI0010A460C9	bZIP transcription factor TGA10-like isoform X2	LOC114763216	Prosopis alba	-	-	-	-	-	-	-	-	-
Ecar_00003157	THU70516.1	A0A4S8K6H1	O-fucosyltransferase family protein	C4D60_Mb08t25830	Musa balbisiana (Banana)	-	GO:0003677; GO:0005634; GO:0006004; GO:0016740; GO:0046872	nucleus [GO:0005634]; DNA binding [GO:0003677]; metal ion binding [GO:0046872]; transferase activity [GO:0016740]; fucose metabolic process [GO:0006004]	fucose metabolic process [GO:0006004]	nucleus [GO:0005634]	DNA binding [GO:0003677]; metal ion binding [GO:0046872]; transferase activity [GO:0016740]	-	-	-
Ecar_00003163	VAI73989.1	A0A446XCI1	Uncharacterized protein	TRITD_7Av1G093710	Triticum turgidum subsp. durum (Durum wheat) (Triticum durum)	-	-	-	-	-	-	-	-	-
Ecar_00003169	OAY74346.1	A0A199VBV3	Acyltransferase (EC 2.3.1.-) (Fragment)	ACMD2_08755	Ananas comosus (Pineapple) (Ananas ananas)	2.3.1.-	GO:0004144; GO:0005789; GO:0005811; GO:0016021; GO:0019432; GO:0034389	endoplasmic reticulum membrane [GO:0005789]; integral component of membrane [GO:0016021]; lipid droplet [GO:0005811]; diacylglycerol O-acyltransferase activity [GO:0004144]; lipid droplet organization [GO:0034389]; triglyceride biosynthetic process [GO:0019432]	lipid droplet organization [GO:0034389]; triglyceride biosynthetic process [GO:0019432]	endoplasmic reticulum membrane [GO:0005789]; integral component of membrane [GO:0016021]; lipid droplet [GO:0005811]	diacylglycerol O-acyltransferase activity [GO:0004144]	-	K22848	Metabolic pathways; Glycerolipid metabolism;
Ecar_00003171	BAJ97990.1	F2DSB9	Predicted protein	-	Hordeum vulgare subsp. vulgare (Domesticated barley)	-	-	-	-	-	-	-	-	-
Ecar_00003172	THU48967.1	A0A4S8IKI8	STAS domain-containing protein	C4D60_Mb06t04590	Musa balbisiana (Banana)	-	GO:0008271; GO:0016021	integral component of membrane [GO:0016021]; secondary active sulfate transmembrane transporter activity [GO:0008271]	-	integral component of membrane [GO:0016021]	secondary active sulfate transmembrane transporter activity [GO:0008271]	-	K17470	-
Ecar_00003173	PON57386.1	A0A2P5C8I2	Uncharacterized protein	PanWU01x14_175030	Parasponia andersonii (Sponia andersonii)	-	-	-	-	-	-	-	-	-
Ecar_00003174	XP_009403241.1	M0T3S7	Plastocyanin-like domain-containing protein	103986849	Musa acuminata subsp. malaccensis (Wild banana) (Musa malaccensis)	-	GO:0005507; GO:0016491	copper ion binding [GO:0005507]; oxidoreductase activity [GO:0016491]	-	-	copper ion binding [GO:0005507]; oxidoreductase activity [GO:0016491]	mus:103986849;	-	-
Ecar_00003176	XP_009403241.1	M0T3S7	Plastocyanin-like domain-containing protein	103986849	Musa acuminata subsp. malaccensis (Wild banana) (Musa malaccensis)	-	GO:0005507; GO:0016491	copper ion binding [GO:0005507]; oxidoreductase activity [GO:0016491]	-	-	copper ion binding [GO:0005507]; oxidoreductase activity [GO:0016491]	mus:103986849;	-	-
Ecar_00003177	RWW13706.1	A0A444ETC1	Uncharacterized protein	GW17_00022567	Ensete ventricosum (Abyssinian banana) (Musa ensete)	-	-	-	-	-	-	-	K01586	Metabolic pathways; Biosynthesis of secondary metabolites; Biosynthesis of amino acids; Lysine biosynthesis;
Ecar_00003178	XP_018683709.1	UPI0008A0BFE7	uncharacterized protein LOC103988202 isoform X2	LOC103988202	Musa acuminata subsp. malaccensis (Wild banana) (Musa malaccensis)	-	-	-	-	-	-	-	-	-
Ecar_00003186	XP_020672931.1	UPI0009F52281	ML domain-containing protein;putative phosphatidylglycerol/phosphatidylinositol transfer protein DDB_G0282179;Uncharacterized protein	MA16_Dca017413;LOC110092632	Dendrobium catenatum	-	GO:0032366	intracellular sterol transport [GO:0032366]	intracellular sterol transport [GO:0032366]	-	-	-	-	-
Ecar_00003189	THU60162.1	A0A4S8JGP3	TYR_PHOSPHATASE_2 domain-containing protein	C4D60_Mb07t09720	Musa balbisiana (Banana)	-	GO:0004484; GO:0004651; GO:0004725; GO:0005525; GO:0006370	GTP binding [GO:0005525]; mRNA guanylyltransferase activity [GO:0004484]; polynucleotide 5'-phosphatase activity [GO:0004651]; protein tyrosine phosphatase activity [GO:0004725]; 7-methylguanosine mRNA capping [GO:0006370]	7-methylguanosine mRNA capping [GO:0006370]	-	GTP binding [GO:0005525]; mRNA guanylyltransferase activity [GO:0004484]; polynucleotide 5'-phosphatase activity [GO:0004651]; protein tyrosine phosphatase activity [GO:0004725]	-	K13917	mRNA surveillance pathway;
Ecar_00003193	RRT66452.1	A0A444DJW4	Uncharacterized protein	B296_00040181 GW17_00038738	Ensete ventricosum (Abyssinian banana) (Musa ensete)	-	GO:0003924; GO:0005525	GTP binding [GO:0005525]; GTPase activity [GO:0003924]	-	-	GTPase activity [GO:0003924]; GTP binding [GO:0005525]	-	-	-
Ecar_00003194	XP_009401372.1	M0T126	Uncharacterized protein	103985414	Musa acuminata subsp. malaccensis (Wild banana) (Musa malaccensis)	-	-	-	-	-	-	mus:103985414;	-	-
Ecar_00003199	KAE8687462.1	A0A6A2Z8J8	Uncharacterized protein	F3Y22_tig00111014pilonHSYRG00007	Hibiscus syriacus (Rose of Sharon)	-	GO:0016021	integral component of membrane [GO:0016021]	-	integral component of membrane [GO:0016021]	-	-	K15289	-
Ecar_00003200	XP_009401377.1	UPI00051257B7	toll-like receptor 6 isoform X1;(wild Malaysian banana) hypothetical protein	LOC103985419;GSMUA_277780.1	Musa acuminata subsp. malaccensis (Wild banana) (Musa malaccensis)	-	-	-	-	-	-	-	-	-
Ecar_00003202	XP_009401387.1	M0T118	Uncharacterized protein	103985422	Musa acuminata subsp. malaccensis (Wild banana) (Musa malaccensis)	-	-	-	-	-	-	mus:103985422;	-	-
Ecar_00003205	XP_009401389.1	M0T115	Uncharacterized protein	103985425	Musa acuminata subsp. malaccensis (Wild banana) (Musa malaccensis)	-	GO:1900034	regulation of cellular response to heat [GO:1900034]	regulation of cellular response to heat [GO:1900034]	-	-	mus:103985425;	-	-
Ecar_00003210	THU48904.1	A0A4S8ILR4	Uncharacterized protein	C4D60_Mb06t03900	Musa balbisiana (Banana)	-	GO:0016788	hydrolase activity, acting on ester bonds [GO:0016788]	-	-	hydrolase activity, acting on ester bonds [GO:0016788]	-	-	-
Ecar_00003212	RWV91964.1	A0A444D1F5	Uncharacterized protein (Fragment)	GW17_00045696	Ensete ventricosum (Abyssinian banana) (Musa ensete)	-	-	-	-	-	-	-	-	-
Ecar_00003215	THU67490.1	A0A4S8JYP3	O-fucosyltransferase family protein	C4D60_Mb05t25170	Musa balbisiana (Banana)	-	GO:0006004; GO:0016021; GO:0016740	integral component of membrane [GO:0016021]; transferase activity [GO:0016740]; fucose metabolic process [GO:0006004]	fucose metabolic process [GO:0006004]	integral component of membrane [GO:0016021]	transferase activity [GO:0016740]	-	-	-
Ecar_00003221	THU64323.1	A0A4S8JPR0	Glutamine synthetase (EC 6.3.1.2)	C4D60_Mb01t25240	Musa balbisiana (Banana)	6.3.1.2	GO:0004356; GO:0005524; GO:0006542	ATP binding [GO:0005524]; glutamate-ammonia ligase activity [GO:0004356]; glutamine biosynthetic process [GO:0006542]	glutamine biosynthetic process [GO:0006542]	-	ATP binding [GO:0005524]; glutamate-ammonia ligase activity [GO:0004356]	-	K01915	Metabolic pathways; Biosynthesis of amino acids; Glyoxylate and dicarboxylate metabolism; Nitrogen metabolism; Alanine, aspartate and glutamate metabolism; Arginine biosynthesis; Two-component system; Necroptosis;
Ecar_00003224	RYR30974.1	A0A445AX07	Uncharacterized protein	Ahy_B01g055767	Arachis hypogaea (Peanut)	-	GO:0005524; GO:0005634; GO:0006355; GO:0042393; GO:0070615	nucleus [GO:0005634]; ATP binding [GO:0005524]; histone binding [GO:0042393]; nucleosome-dependent ATPase activity [GO:0070615]; regulation of transcription, DNA-templated [GO:0006355]	regulation of transcription, DNA-templated [GO:0006355]	nucleus [GO:0005634]	ATP binding [GO:0005524]; histone binding [GO:0042393]; nucleosome-dependent ATPase activity [GO:0070615]	-	-	-
Ecar_00003225	XP_018683099.1	UPI0005125758	uncharacterized protein LOC103986774 isoform X2	LOC103986774	Musa acuminata subsp. malaccensis (Wild banana) (Musa malaccensis)	-	-	-	-	-	-	-	-	-
Ecar_00003226	RRT65546.1	A0A426ZNI3	Uncharacterized protein (Fragment)	B296_00035734	Ensete ventricosum (Abyssinian banana) (Musa ensete)	-	-	-	-	-	-	-	-	-
Ecar_00003227	RWW42787.1	-	-	-	-	-	-	-	-	-	-	-	K15156	-
Ecar_00003229	XP_009401431.1	UPI000511EF53	mediator of RNA polymerase II transcription subunit 14-like	LOC103985457	Musa acuminata subsp. malaccensis (Wild banana) (Musa malaccensis)	-	-	-	-	-	-	-	K15156	-
Ecar_00003230	OAY66005.1	A0A199UN01	Protein-serine/threonine phosphatase (EC 3.1.3.16)	ACMD2_04887	Ananas comosus (Pineapple) (Ananas ananas)	3.1.3.16	GO:0106306; GO:0106307	protein serine phosphatase activity [GO:0106306]; protein threonine phosphatase activity [GO:0106307]	-	-	protein serine phosphatase activity [GO:0106306]; protein threonine phosphatase activity [GO:0106307]	-	-	-
Ecar_00003232	XP_009401440.1	M0T0X6	Uncharacterized protein	103985464	Musa acuminata subsp. malaccensis (Wild banana) (Musa malaccensis)	-	GO:0016021	integral component of membrane [GO:0016021]	-	integral component of membrane [GO:0016021]	-	mus:103985464;	-	-
Ecar_00003234	RVX14147.1	A0A438JYX4	Retrovirus-related Pol polyprotein from transposon TNT 1-94	POLX_4110 CK203_011242	Vitis vinifera (Grape)	-	GO:0003676; GO:0008270; GO:0015074	nucleic acid binding [GO:0003676]; zinc ion binding [GO:0008270]; DNA integration [GO:0015074]	DNA integration [GO:0015074]	-	nucleic acid binding [GO:0003676]; zinc ion binding [GO:0008270]	-	-	-
Ecar_00003238	AAG60117.1	Q9C739	Copia-type polyprotein, putative	F11I4_21	Arabidopsis thaliana (Mouse-ear cress)	-	GO:0003676; GO:0008270; GO:0015074	nucleic acid binding [GO:0003676]; zinc ion binding [GO:0008270]; DNA integration [GO:0015074]	DNA integration [GO:0015074]	-	nucleic acid binding [GO:0003676]; zinc ion binding [GO:0008270]	-	-	-
Ecar_00003250	THU52942.1	A0A4S8IYA2	Tr-type G domain-containing protein	C4D60_Mb10t09210	Musa balbisiana (Banana)	-	GO:0003924; GO:0005525; GO:0006412	GTP binding [GO:0005525]; GTPase activity [GO:0003924]; translation [GO:0006412]	translation [GO:0006412]	-	GTPase activity [GO:0003924]; GTP binding [GO:0005525]	-	-	-
Ecar_00003252	RRT44265.1	A0A426XXP2	Tr-type G domain-containing protein	B296_00053790	Ensete ventricosum (Abyssinian banana) (Musa ensete)	-	GO:0003924; GO:0005525; GO:0006412	GTP binding [GO:0005525]; GTPase activity [GO:0003924]; translation [GO:0006412]	translation [GO:0006412]	-	GTPase activity [GO:0003924]; GTP binding [GO:0005525]	-	-	-
Ecar_00003253	RWV90849.1	A0A444CYI7	Tr-type G domain-containing protein (Fragment)	GW17_00046911	Ensete ventricosum (Abyssinian banana) (Musa ensete)	-	GO:0003924; GO:0005525; GO:0006412	GTP binding [GO:0005525]; GTPase activity [GO:0003924]; translation [GO:0006412]	translation [GO:0006412]	-	GTPase activity [GO:0003924]; GTP binding [GO:0005525]	-	K03234	AMPK signaling pathway;
Ecar_00003257	XP_020269418.1	UPI00098DF883	Hydrolase_4 domain-containing protein;uncharacterized protein LOC109844714 isoform X2;Uncharacterized protein	A4U43_C06F12280;LOC109844714	Asparagus officinalis (Garden asparagus)	-	-	-	-	-	-	-	-	-
Ecar_00003258	RWW25474.1	A0A444FS53	Uncharacterized protein	GW17_00010174	Ensete ventricosum (Abyssinian banana) (Musa ensete)	-	GO:0016021	integral component of membrane [GO:0016021]	-	integral component of membrane [GO:0016021]	-	-	-	-
Ecar_00003260	THU60713.1	A0A4S8JFJ6	FYVE-type domain-containing protein	C4D60_Mb07t15660	Musa balbisiana (Banana)	-	GO:0046872	metal ion binding [GO:0046872]	-	-	metal ion binding [GO:0046872]	-	-	-
Ecar_00003262	XP_009381757.1	UPI000511C0A6	pentatricopeptide repeat-containing protein At5g16860-like;(wild Malaysian banana) hypothetical protein	LOC103969842;GSMUA_324400.1	Musa acuminata subsp. malaccensis (Wild banana) (Musa malaccensis)	-	-	-	-	-	-	-	-	-
Ecar_00003263	XP_009381757.1	UPI000511C0A6	pentatricopeptide repeat-containing protein At5g16860-like;(wild Malaysian banana) hypothetical protein	LOC103969842;GSMUA_324400.1	Musa acuminata subsp. malaccensis (Wild banana) (Musa malaccensis)	-	-	-	-	-	-	-	-	-
Ecar_00003265	XP_020705796.1	UPI0009F74269	shaggy-related protein kinase eta isoform X1	LOC110116534	Dendrobium catenatum	-	-	-	-	-	-	-	K14502	Plant hormone signal transduction;
Ecar_00003268	THU60720.1	A0A4S8JFU1	HTH myb-type domain-containing protein	C4D60_Mb07t15730	Musa balbisiana (Banana)	-	GO:0003677; GO:0005634	nucleus [GO:0005634]; DNA binding [GO:0003677]	-	nucleus [GO:0005634]	DNA binding [GO:0003677]	-	-	-
Ecar_00003272	XP_009409401.1	M0THD0	Fe2OG dioxygenase domain-containing protein	103991620	Musa acuminata subsp. malaccensis (Wild banana) (Musa malaccensis)	-	GO:0009416; GO:0045487; GO:0046872; GO:0051213; GO:0052634	C-19 gibberellin 2-beta-dioxygenase activity [GO:0052634]; dioxygenase activity [GO:0051213]; metal ion binding [GO:0046872]; gibberellin catabolic process [GO:0045487]; response to light stimulus [GO:0009416]	gibberellin catabolic process [GO:0045487]; response to light stimulus [GO:0009416]	-	C-19 gibberellin 2-beta-dioxygenase activity [GO:0052634]; dioxygenase activity [GO:0051213]; metal ion binding [GO:0046872]	mus:103991620;	-	-
Ecar_00003273	XP_009380496.1	M0RK85	Fe2OG dioxygenase domain-containing protein	103968878	Musa acuminata subsp. malaccensis (Wild banana) (Musa malaccensis)	-	GO:0009416; GO:0045487; GO:0046872; GO:0051213; GO:0052634	C-19 gibberellin 2-beta-dioxygenase activity [GO:0052634]; dioxygenase activity [GO:0051213]; metal ion binding [GO:0046872]; gibberellin catabolic process [GO:0045487]; response to light stimulus [GO:0009416]	gibberellin catabolic process [GO:0045487]; response to light stimulus [GO:0009416]	-	C-19 gibberellin 2-beta-dioxygenase activity [GO:0052634]; dioxygenase activity [GO:0051213]; metal ion binding [GO:0046872]	mus:103968878;	-	-
Ecar_00003286	XP_009409404.1	UPI000511C31B	uncharacterized acetyltransferase At3g50280;(wild Malaysian banana) hypothetical protein	LOC103991624;GSMUA_41070.1	Musa acuminata subsp. malaccensis (Wild banana) (Musa malaccensis)	-	-	-	-	-	-	-	-	-
Ecar_00003287	RVX02669.1	A0A438J127	Cationic amino acid transporter 5	CAT5_1 CK203_016410	Vitis vinifera (Grape)	-	GO:0016021; GO:0022857	integral component of membrane [GO:0016021]; transmembrane transporter activity [GO:0022857]	-	integral component of membrane [GO:0016021]	transmembrane transporter activity [GO:0022857]	-	-	-
Ecar_00003288	XP_009409402.2	UPI0008A0DFDE	cationic amino acid transporter 5-like	LOC103991622	Musa acuminata subsp. malaccensis (Wild banana) (Musa malaccensis)	-	-	-	-	-	-	-	-	-
Ecar_00003289	XP_009409402.2	UPI0008A0DFDE	cationic amino acid transporter 5-like	LOC103991622	Musa acuminata subsp. malaccensis (Wild banana) (Musa malaccensis)	-	-	-	-	-	-	-	-	-
Ecar_00003292	RRT80825.1	A0A427AX93	Uncharacterized protein	B296_00006231	Ensete ventricosum (Abyssinian banana) (Musa ensete)	-	GO:0016747	transferase activity, transferring acyl groups other than amino-acyl groups [GO:0016747]	-	-	transferase activity, transferring acyl groups other than amino-acyl groups [GO:0016747]	-	-	-
Ecar_00003295	RRT45140.1	A0A426Y0I8	PMR5N domain-containing protein (Fragment)	B296_00051062	Ensete ventricosum (Abyssinian banana) (Musa ensete)	-	-	-	-	-	-	-	-	-
Ecar_00003300	THU52914.1	A0A4S8IX26	TPR_REGION domain-containing protein	C4D60_Mb10t08920	Musa balbisiana (Banana)	-	-	-	-	-	-	-	-	-
Ecar_00003303	THU60662.1	A0A4S8JHX1	Uncharacterized protein	C4D60_Mb07t15150	Musa balbisiana (Banana)	-	-	-	-	-	-	-	-	-
Ecar_00003305	XP_009380525.1	UPI000511EA2D	probable polygalacturonase;(wild Malaysian banana) hypothetical protein	LOC103968899;GSMUA_324710.1	Musa acuminata subsp. malaccensis (Wild banana) (Musa malaccensis)	-	-	-	-	-	-	-	-	-
Ecar_00003310	RWW20742.1	A0A444FDL8	WRKY domain-containing protein	GW17_00015129	Ensete ventricosum (Abyssinian banana) (Musa ensete)	-	GO:0003700; GO:0005634; GO:0043565	nucleus [GO:0005634]; DNA-binding transcription factor activity [GO:0003700]; sequence-specific DNA binding [GO:0043565]	-	nucleus [GO:0005634]	DNA-binding transcription factor activity [GO:0003700]; sequence-specific DNA binding [GO:0043565]	-	-	-
Ecar_00003313	TVU35863.1	A0A5J9VI94	Uncharacterized protein	EJB05_17770	Eragrostis curvula (weeping love grass)	-	GO:0009536; GO:0009579; GO:0051087	plastid [GO:0009536]; thylakoid [GO:0009579]; chaperone binding [GO:0051087]	-	plastid [GO:0009536]; thylakoid [GO:0009579]	chaperone binding [GO:0051087]	-	K12795	-
Ecar_00003314	TVU35863.1	A0A5J9VI94	Uncharacterized protein	EJB05_17770	Eragrostis curvula (weeping love grass)	-	GO:0009536; GO:0009579; GO:0051087	plastid [GO:0009536]; thylakoid [GO:0009579]; chaperone binding [GO:0051087]	-	plastid [GO:0009536]; thylakoid [GO:0009579]	chaperone binding [GO:0051087]	-	K12795	-
Ecar_00003315	THU52883.1	A0A4S8IVR5	LEA_2 domain-containing protein	C4D60_Mb10t08610	Musa balbisiana (Banana)	-	GO:0016021	integral component of membrane [GO:0016021]	-	integral component of membrane [GO:0016021]	-	-	-	-
Ecar_00003317	THU56498.1	A0A4S8J4W2	Uncharacterized protein	C4D60_Mb11t17870	Musa balbisiana (Banana)	-	GO:0044237	cellular metabolic process [GO:0044237]	cellular metabolic process [GO:0044237]	-	-	-	K03754	RNA transport;
Ecar_00003321	XP_009380566.1	UPI000512497E	probable inactive nicotinamidase At3g16190;(wild Malaysian banana) hypothetical protein	LOC103968930;GSMUA_325010.1	Musa acuminata subsp. malaccensis (Wild banana) (Musa malaccensis)	-	-	-	-	-	-	-	-	-
Ecar_00003326	RWW06710.1	A0A444E8K3	Isochorismatase domain-containing protein	GW17_00029940	Ensete ventricosum (Abyssinian banana) (Musa ensete)	-	-	-	-	-	-	-	-	-
Ecar_00003328	XP_022843652.1	UPI000C1D74CB	transcription factor bHLH68-like isoform X1	LOC111367155	Olea europaea var. sylvestris	-	-	-	-	-	-	-	-	-
Ecar_00003332	KAF2551337.1	-	-	-	-	-	-	-	-	-	-	-	K08960	-
Ecar_00003333	THU52868.1	A0A4S8IVK1	KH domain-containing protein	C4D60_Mb10t08450	Musa balbisiana (Banana)	-	GO:0003723	RNA binding [GO:0003723]	-	-	RNA binding [GO:0003723]	-	K18666	-
Ecar_00003334	XP_009409469.1	M0THI6	Uncharacterized protein	103991668	Musa acuminata subsp. malaccensis (Wild banana) (Musa malaccensis)	-	GO:0000054; GO:0005506; GO:0005524; GO:0006413; GO:0006415; GO:0042626; GO:0043024; GO:0051536	ATP binding [GO:0005524]; ATPase-coupled transmembrane transporter activity [GO:0042626]; iron ion binding [GO:0005506]; iron-sulfur cluster binding [GO:0051536]; ribosomal small subunit binding [GO:0043024]; ribosomal subunit export from nucleus [GO:0000054]; translational initiation [GO:0006413]; translational termination [GO:0006415]	ribosomal subunit export from nucleus [GO:0000054]; translational initiation [GO:0006413]; translational termination [GO:0006415]	-	ATPase-coupled transmembrane transporter activity [GO:0042626]; ATP binding [GO:0005524]; iron ion binding [GO:0005506]; iron-sulfur cluster binding [GO:0051536]; ribosomal small subunit binding [GO:0043024]	mus:103991668;	K06174	-
Ecar_00003338	THU52860.1	A0A4S8IVJ5	DUF4005 domain-containing protein	C4D60_Mb10t08360	Musa balbisiana (Banana)	-	-	-	-	-	-	-	-	-
Ecar_00003339	VDD33147.1	A0A3P6DP05	Protein kish (Fragment)	BOLC9T58470H	Brassica oleracea (Wild cabbage)	-	GO:0000139; GO:0016021	Golgi membrane [GO:0000139]; integral component of membrane [GO:0016021]	-	Golgi membrane [GO:0000139]; integral component of membrane [GO:0016021]	-	-	-	-
Ecar_00003343	THU56447.1	A0A4S8J4S2	O-fucosyltransferase family protein	C4D60_Mb11t17340	Musa balbisiana (Banana)	-	GO:0006004; GO:0016021; GO:0016740; GO:0046872	integral component of membrane [GO:0016021]; metal ion binding [GO:0046872]; transferase activity [GO:0016740]; fucose metabolic process [GO:0006004]	fucose metabolic process [GO:0006004]	integral component of membrane [GO:0016021]	metal ion binding [GO:0046872]; transferase activity [GO:0016740]	-	-	-
Ecar_00003345	XP_018684886.1	UPI0008A0D9FD	C2 domain-containing protein At1g53590-like isoform X2	LOC103991683	Musa acuminata subsp. malaccensis (Wild banana) (Musa malaccensis)	-	-	-	-	-	-	-	-	-
Ecar_00003347	RRT45216.1	A0A426Y0E9	TLC domain-containing protein	B296_00045138 GW17_00037116	Ensete ventricosum (Abyssinian banana) (Musa ensete)	-	GO:0016021	integral component of membrane [GO:0016021]	-	integral component of membrane [GO:0016021]	-	-	-	-
Ecar_00003351	THU52842.1	A0A4S8IY11	DYW_deaminase domain-containing protein	C4D60_Mb10t08180	Musa balbisiana (Banana)	-	GO:0008270	zinc ion binding [GO:0008270]	-	-	zinc ion binding [GO:0008270]	-	-	-
Ecar_00003354	XP_009419913.1	M0REQ6	Uncharacterized protein	103999786	Musa acuminata subsp. malaccensis (Wild banana) (Musa malaccensis)	-	GO:0003677; GO:0005634	nucleus [GO:0005634]; DNA binding [GO:0003677]	-	nucleus [GO:0005634]	DNA binding [GO:0003677]	mus:103999786;	-	-
Ecar_00003362	THU66107.1	A0A4S8JV77	Uncharacterized protein	C4D60_Mb05t10690	Musa balbisiana (Banana)	-	GO:0005672; GO:0006367	transcription factor TFIIA complex [GO:0005672]; transcription initiation from RNA polymerase II promoter [GO:0006367]	transcription initiation from RNA polymerase II promoter [GO:0006367]	transcription factor TFIIA complex [GO:0005672]	-	-	-	-
Ecar_00003363	THU52827.1	A0A4S8IVH6	TOG domain-containing protein	C4D60_Mb10t08030	Musa balbisiana (Banana)	-	-	-	-	-	-	-	K09562	Protein processing in endoplasmic reticulum;
Ecar_00003365	XP_009409514.1	UPI000511E837	scarecrow-like protein 9;(wild Malaysian banana) hypothetical protein	LOC103991708;GSMUA_39940.1	Musa acuminata subsp. malaccensis (Wild banana) (Musa malaccensis)	-	-	-	-	-	-	-	-	-
Ecar_00003369	RWW28484.1	A0A444G0P7	DYW_deaminase domain-containing protein	GW17_00007043	Ensete ventricosum (Abyssinian banana) (Musa ensete)	-	GO:0008270	zinc ion binding [GO:0008270]	-	-	zinc ion binding [GO:0008270]	-	-	-
Ecar_00003372	THU52816.1	A0A4V4H4N1	E3 ubiquitin ligase (RING-type E3 ubiquitin transferase) (Serine/threonine-protein kinase)	C4D60_Mb10t07920	Musa balbisiana (Banana)	-	GO:0004672; GO:0004842; GO:0005524; GO:0005886; GO:0008270	plasma membrane [GO:0005886]; ATP binding [GO:0005524]; protein kinase activity [GO:0004672]; ubiquitin-protein transferase activity [GO:0004842]; zinc ion binding [GO:0008270]	-	plasma membrane [GO:0005886]	ATP binding [GO:0005524]; protein kinase activity [GO:0004672]; ubiquitin-protein transferase activity [GO:0004842]; zinc ion binding [GO:0008270]	-	-	-
Ecar_00003375	XP_009380649.1	UPI0005125590	pentatricopeptide repeat-containing protein At1g18485;(wild Malaysian banana) hypothetical protein	LOC103968988;GSMUA_325590.1	Musa acuminata subsp. malaccensis (Wild banana) (Musa malaccensis)	-	-	-	-	-	-	-	-	-
Ecar_00003376	XP_009380655.1	M0RKK1	Uncharacterized protein	103968989	Musa acuminata subsp. malaccensis (Wild banana) (Musa malaccensis)	-	GO:0016740	transferase activity [GO:0016740]	-	-	transferase activity [GO:0016740]	mus:103968989;	-	-
Ecar_00003378	XP_009409521.1	UPI000512490F	very-long-chain (3R)-3-hydroxyacyl-CoA dehydratase PASTICCINO 2A	LOC103991715	Musa acuminata subsp. malaccensis (Wild banana) (Musa malaccensis)	-	-	-	-	-	-	-	K10703	Metabolic pathways; Biosynthesis of secondary metabolites; Fatty acid metabolism; Fatty acid elongation; Biosynthesis of unsaturated fatty acids;
Ecar_00003379	XP_009419751.1	M0REB8	Uncharacterized protein	103999666	Musa acuminata subsp. malaccensis (Wild banana) (Musa malaccensis)	-	-	-	-	-	-	mus:103999666;	-	-
Ecar_00003380	XP_009421340.2	UPI0008A0E8A9	cysteine-rich repeat secretory protein 55-like	LOC104000912	Musa acuminata subsp. malaccensis (Wild banana) (Musa malaccensis)	-	-	-	-	-	-	-	-	-
Ecar_00003381	RWW59403.1	-	-	-	-	-	-	-	-	-	-	-	K16298	-
Ecar_00003385	THU52802.1	A0A4S8IXX6	Uncharacterized protein	C4D60_Mb10t07780	Musa balbisiana (Banana)	-	GO:0045735	nutrient reservoir activity [GO:0045735]	-	-	nutrient reservoir activity [GO:0045735]	-	-	-
Ecar_00003393	RWW13384.1	A0A444ESP0	TPR_REGION domain-containing protein	GW17_00022901	Ensete ventricosum (Abyssinian banana) (Musa ensete)	-	GO:0016021	integral component of membrane [GO:0016021]	-	integral component of membrane [GO:0016021]	-	-	-	-
Ecar_00003394	RWW13384.1	A0A444ESP0	TPR_REGION domain-containing protein	GW17_00022901	Ensete ventricosum (Abyssinian banana) (Musa ensete)	-	GO:0016021	integral component of membrane [GO:0016021]	-	integral component of membrane [GO:0016021]	-	-	-	-
Ecar_00003395	RWW31335.1	A0A444G8Y5	Uncharacterized protein	GW17_00004037	Ensete ventricosum (Abyssinian banana) (Musa ensete)	-	GO:0031011	Ino80 complex [GO:0031011]	-	Ino80 complex [GO:0031011]	-	-	K11671	-
Ecar_00003400	THU60547.1	A0A4S8JF53	acidPPc domain-containing protein	C4D60_Mb07t13930	Musa balbisiana (Banana)	-	GO:0016021	integral component of membrane [GO:0016021]	-	integral component of membrane [GO:0016021]	-	-	K07252	N-Glycan biosynthesis;
Ecar_00003402	THU67814.1	A0A4S8JZI1	Uncharacterized protein	C4D60_Mb05t28640	Musa balbisiana (Banana)	-	GO:0004601; GO:0005509; GO:0016021; GO:0016174	integral component of membrane [GO:0016021]; calcium ion binding [GO:0005509]; NAD(P)H oxidase H2O2-forming activity [GO:0016174]; peroxidase activity [GO:0004601]	-	integral component of membrane [GO:0016021]	calcium ion binding [GO:0005509]; NAD(P)H oxidase H2O2-forming activity [GO:0016174]; peroxidase activity [GO:0004601]	-	-	-
Ecar_00003405	XP_009394053.1	M0SGG2	Uncharacterized protein	103979607	Musa acuminata subsp. malaccensis (Wild banana) (Musa malaccensis)	-	GO:0005975; GO:0008422	beta-glucosidase activity [GO:0008422]; carbohydrate metabolic process [GO:0005975]	carbohydrate metabolic process [GO:0005975]	-	beta-glucosidase activity [GO:0008422]	mus:103979607;	-	-
Ecar_00003406	RRT48799.1	A0A426YAQ5	Protein YIP	B296_00022502	Ensete ventricosum (Abyssinian banana) (Musa ensete)	-	GO:0016021	integral component of membrane [GO:0016021]	-	integral component of membrane [GO:0016021]	-	-	K20363	-
Ecar_00003408	TMW87153.1	A0A6N2B598	Phosphoinositide phospholipase C (EC 3.1.4.11)	EJD97_020350	Solanum chilense (Tomato) (Lycopersicon chilense)	3.1.4.11	GO:0004435; GO:0005886; GO:0016042; GO:0035556	plasma membrane [GO:0005886]; phosphatidylinositol phospholipase C activity [GO:0004435]; intracellular signal transduction [GO:0035556]; lipid catabolic process [GO:0016042]	intracellular signal transduction [GO:0035556]; lipid catabolic process [GO:0016042]	plasma membrane [GO:0005886]	phosphatidylinositol phospholipase C activity [GO:0004435]	-	-	-
Ecar_00003410	XP_009380684.1	M0RKM7	Phosphoinositide phospholipase C (EC 3.1.4.11)	103969014	Musa acuminata subsp. malaccensis (Wild banana) (Musa malaccensis)	3.1.4.11	GO:0004435; GO:0005886; GO:0016042; GO:0048015	plasma membrane [GO:0005886]; phosphatidylinositol phospholipase C activity [GO:0004435]; lipid catabolic process [GO:0016042]; phosphatidylinositol-mediated signaling [GO:0048015]	lipid catabolic process [GO:0016042]; phosphatidylinositol-mediated signaling [GO:0048015]	plasma membrane [GO:0005886]	phosphatidylinositol phospholipase C activity [GO:0004435]	mus:103969014;	K05857	Metabolic pathways; Inositol phosphate metabolism; Calcium signaling pathway; Phosphatidylinositol signaling system;
Ecar_00003416	OAY82224.1	A0A199VYY6	Leucoanthocyanidin dioxygenase	ACMD2_05734	Ananas comosus (Pineapple) (Ananas ananas)	-	GO:0046872; GO:0051213	dioxygenase activity [GO:0051213]; metal ion binding [GO:0046872]	-	-	dioxygenase activity [GO:0051213]; metal ion binding [GO:0046872]	-	-	-
Ecar_00003417	THU52782.1	A0A4S8IXW0	Uncharacterized protein	C4D60_Mb10t07570	Musa balbisiana (Banana)	-	GO:0005774; GO:0008324; GO:0016021	integral component of membrane [GO:0016021]; vacuolar membrane [GO:0005774]; cation transmembrane transporter activity [GO:0008324]	-	integral component of membrane [GO:0016021]; vacuolar membrane [GO:0005774]	cation transmembrane transporter activity [GO:0008324]	-	-	-
Ecar_00003420	RWW35100.1	A0A444GJN5	PMR5N domain-containing protein	GW17_00000107	Ensete ventricosum (Abyssinian banana) (Musa ensete)	-	-	-	-	-	-	-	-	-
Ecar_00003421	RRT71701.1	A0A444GCT1	Protein-serine/threonine phosphatase (EC 3.1.3.16)	B296_00022070 GW17_00002620	Ensete ventricosum (Abyssinian banana) (Musa ensete)	3.1.3.16	GO:0046872; GO:0106306; GO:0106307	metal ion binding [GO:0046872]; protein serine phosphatase activity [GO:0106306]; protein threonine phosphatase activity [GO:0106307]	-	-	metal ion binding [GO:0046872]; protein serine phosphatase activity [GO:0106306]; protein threonine phosphatase activity [GO:0106307]	-	K17506	-
Ecar_00003424	XP_009380704.1	UPI0005121A75	importin-11 isoform X1	LOC103969026	Musa acuminata subsp. malaccensis (Wild banana) (Musa malaccensis)	-	-	-	-	-	-	-	-	-
Ecar_00003428	XP_009390332.1	UPI000511C4C9	DNA (cytosine-5)-methyltransferase 1-like;(wild Malaysian banana) hypothetical protein	LOC103976745;GSMUA_78310.1	Musa acuminata subsp. malaccensis (Wild banana) (Musa malaccensis)	-	-	-	-	-	-	-	K00558	Metabolic pathways; Cysteine and methionine metabolism;
Ecar_00003432	RZS22358.1	-	-	-	-	-	-	-	-	-	-	-	K16732	-
Ecar_00003434	XP_018679070.1	UPI000511DA61	uncharacterized protein LOC103977152 isoform X2	LOC103977152	Musa acuminata subsp. malaccensis (Wild banana) (Musa malaccensis)	-	-	-	-	-	-	-	-	-
Ecar_00003441	THU62976.1	A0A4V4H7A1	Uncharacterized protein	C4D60_Mb01t10830	Musa balbisiana (Banana)	-	GO:0004553; GO:0005975	hydrolase activity, hydrolyzing O-glycosyl compounds [GO:0004553]; carbohydrate metabolic process [GO:0005975]	carbohydrate metabolic process [GO:0005975]	-	hydrolase activity, hydrolyzing O-glycosyl compounds [GO:0004553]	-	-	-
Ecar_00003443	XP_021277001.1	A0A6J0ZQS0	Eukaryotic translation initiation factor 5A (eIF-5A)	LOC110411258	Herrania umbratica	-	GO:0003743; GO:0003746; GO:0043022; GO:0045901; GO:0045905	ribosome binding [GO:0043022]; translation elongation factor activity [GO:0003746]; translation initiation factor activity [GO:0003743]; positive regulation of translational elongation [GO:0045901]; positive regulation of translational termination [GO:0045905]	positive regulation of translational elongation [GO:0045901]; positive regulation of translational termination [GO:0045905]	-	ribosome binding [GO:0043022]; translation elongation factor activity [GO:0003746]; translation initiation factor activity [GO:0003743]	-	K03263	-
Ecar_00003447	XP_009390365.1	UPI0005122572	uncharacterized protein LOC103976768	LOC103976768	Musa acuminata subsp. malaccensis (Wild banana) (Musa malaccensis)	-	-	-	-	-	-	-	K13250	Protein processing in endoplasmic reticulum;
Ecar_00003449	RWW14501.1	A0A444EVY6	Uncharacterized protein	GW17_00021720	Ensete ventricosum (Abyssinian banana) (Musa ensete)	-	GO:0016021; GO:0016491	integral component of membrane [GO:0016021]; oxidoreductase activity [GO:0016491]	-	integral component of membrane [GO:0016021]	oxidoreductase activity [GO:0016491]	-	-	-
Ecar_00003450	XP_009404193.1	UPI0005125363	respiratory burst oxidase homolog protein B;(wild Malaysian banana) hypothetical protein	LOC103987581;GSMUA_159280.1	Musa acuminata subsp. malaccensis (Wild banana) (Musa malaccensis)	-	-	-	-	-	-	-	-	-
Ecar_00003453	RRT38278.1	A0A426XFM2	Ferric oxidoreductase domain-containing protein	B296_00051481	Ensete ventricosum (Abyssinian banana) (Musa ensete)	-	GO:0016021; GO:0016174	integral component of membrane [GO:0016021]; NAD(P)H oxidase H2O2-forming activity [GO:0016174]	-	integral component of membrane [GO:0016021]	NAD(P)H oxidase H2O2-forming activity [GO:0016174]	-	-	-
Ecar_00003454	RRT38277.1	A0A426XFL4	NADPH_Ox domain-containing protein	B296_00051482	Ensete ventricosum (Abyssinian banana) (Musa ensete)	-	GO:0004601; GO:0050664	oxidoreductase activity, acting on NAD(P)H, oxygen as acceptor [GO:0050664]; peroxidase activity [GO:0004601]	-	-	oxidoreductase activity, acting on NAD(P)H, oxygen as acceptor [GO:0050664]; peroxidase activity [GO:0004601]	-	-	-
Ecar_00003456	XP_018674411.1	UPI0008A0B6BB	transcription factor bHLH78 isoform X1	LOC103968480	Musa acuminata subsp. malaccensis (Wild banana) (Musa malaccensis)	-	-	-	-	-	-	-	-	-
Ecar_00003459	XP_018686429.1	UPI0008A0A345	ras GTPase-activating protein-binding protein 1-like	LOC103994791	Musa acuminata subsp. malaccensis (Wild banana) (Musa malaccensis)	-	-	-	-	-	-	-	K24983	-
Ecar_00003461	ONM38170.1	A0A1D6NCE0	Retrovirus-related Pol polyprotein LINE-1	ZEAMMB73_Zm00001d043472	Zea mays (Maize)	-	-	-	-	-	-	-	K03259	RNA transport; HIF-1 signaling pathway; PI3K-Akt signaling pathway; mTOR signaling pathway;
Ecar_00003463	AYP31625.1	A0A3G2YWS7	DNA-directed RNA polymerase (EC 2.7.7.6)	rpoC2	Aframomum angustifolium	2.7.7.6	GO:0003677; GO:0003899; GO:0006351; GO:0009536; GO:0046872	plastid [GO:0009536]; DNA binding [GO:0003677]; DNA-directed 5'-3' RNA polymerase activity [GO:0003899]; metal ion binding [GO:0046872]; transcription, DNA-templated [GO:0006351]	transcription, DNA-templated [GO:0006351]	plastid [GO:0009536]	DNA binding [GO:0003677]; DNA-directed 5'-3' RNA polymerase activity [GO:0003899]; metal ion binding [GO:0046872]	-	-	-
Ecar_00003464	AYP31625.1	A0A3G2YWS7	DNA-directed RNA polymerase (EC 2.7.7.6)	rpoC2	Aframomum angustifolium	2.7.7.6	GO:0003677; GO:0003899; GO:0006351; GO:0009536; GO:0046872	plastid [GO:0009536]; DNA binding [GO:0003677]; DNA-directed 5'-3' RNA polymerase activity [GO:0003899]; metal ion binding [GO:0046872]; transcription, DNA-templated [GO:0006351]	transcription, DNA-templated [GO:0006351]	plastid [GO:0009536]	DNA binding [GO:0003677]; DNA-directed 5'-3' RNA polymerase activity [GO:0003899]; metal ion binding [GO:0046872]	-	-	-
Ecar_00003469	RRT77673.1	A0A427AN83	Uncharacterized protein	B296_00000853	Ensete ventricosum (Abyssinian banana) (Musa ensete)	-	GO:0016554	cytidine to uridine editing [GO:0016554]	cytidine to uridine editing [GO:0016554]	-	-	-	-	-
Ecar_00003471	AQK71657.1	A0A1D6HAD2	Transmembrane 9 superfamily member	100272502 ZEAMMB73_Zm00001d016797	Zea mays (Maize)	-	GO:0000139; GO:0010008; GO:0016021	endosome membrane [GO:0010008]; Golgi membrane [GO:0000139]; integral component of membrane [GO:0016021]	-	endosome membrane [GO:0010008]; Golgi membrane [GO:0000139]; integral component of membrane [GO:0016021]	-	-	-	-
Ecar_00003474	OIT40770.1	A0A314LGA6	Oligoribonuclease	A4A49_01626	Nicotiana attenuata (Coyote tobacco)	-	GO:0000175; GO:0003676	3'-5'-exoribonuclease activity [GO:0000175]; nucleic acid binding [GO:0003676]	-	-	3'-5'-exoribonuclease activity [GO:0000175]; nucleic acid binding [GO:0003676]	-	K13288	Ribosome biogenesis in eukaryotes;
Ecar_00003476	OMP00248.1	A0A1R3JZU2	Uncharacterized protein	COLO4_12801	Corchorus olitorius	-	GO:0003677; GO:0005524; GO:0006281; GO:0016787; GO:0043138	3'-5' DNA helicase activity [GO:0043138]; ATP binding [GO:0005524]; DNA binding [GO:0003677]; hydrolase activity [GO:0016787]; DNA repair [GO:0006281]	DNA repair [GO:0006281]	-	3'-5' DNA helicase activity [GO:0043138]; ATP binding [GO:0005524]; DNA binding [GO:0003677]; hydrolase activity [GO:0016787]	-	K10896	-
Ecar_00003477	RWW14944.1	A0A444EX78	Thioredoxin domain-containing protein	GW17_00021244	Ensete ventricosum (Abyssinian banana) (Musa ensete)	-	GO:0006662; GO:0015035	protein disulfide oxidoreductase activity [GO:0015035]; glycerol ether metabolic process [GO:0006662]	glycerol ether metabolic process [GO:0006662]	-	protein disulfide oxidoreductase activity [GO:0015035]	-	K03671	-
Ecar_00003478	THU45751.1	A0A4S8ICF6	COP9 signalosome complex subunit 8	C4D60_Mb02t21290	Musa balbisiana (Banana)	-	GO:0000338; GO:0005737; GO:0008180; GO:0010387	COP9 signalosome [GO:0008180]; cytoplasm [GO:0005737]; COP9 signalosome assembly [GO:0010387]; protein deneddylation [GO:0000338]	COP9 signalosome assembly [GO:0010387]; protein deneddylation [GO:0000338]	COP9 signalosome [GO:0008180]; cytoplasm [GO:0005737]	-	-	-	-
Ecar_00003481	THU45749.1	A0A4S8ID51	Uncharacterized protein	C4D60_Mb02t21270	Musa balbisiana (Banana)	-	-	-	-	-	-	-	-	-
Ecar_00003484	XP_018678189.1	UPI0008A0F863	uncharacterized protein LOC103976536 isoform X2	LOC103976536	Musa acuminata subsp. malaccensis (Wild banana) (Musa malaccensis)	-	-	-	-	-	-	-	-	-
Ecar_00003485	RRT75984.1	A0A427AID6	RING-type E3 ubiquitin transferase (EC 2.3.2.27)	B296_00023745	Ensete ventricosum (Abyssinian banana) (Musa ensete)	2.3.2.27	GO:0004842	ubiquitin-protein transferase activity [GO:0004842]	-	-	ubiquitin-protein transferase activity [GO:0004842]	-	-	-
Ecar_00003486	XP_010104788.1	W9S0A5	Thioredoxin-dependent peroxiredoxin (EC 1.11.1.24)	L484_018842	Morus notabilis	1.11.1.24	GO:0051920	peroxiredoxin activity [GO:0051920]	-	-	peroxiredoxin activity [GO:0051920]	-	-	-
Ecar_00003487	THU45742.1	A0A4S8IEN3	RRM domain-containing protein	C4D60_Mb02t21190	Musa balbisiana (Banana)	-	GO:0000978; GO:0003723; GO:0005634; GO:0005667; GO:0006357; GO:0007049; GO:0046983	nucleus [GO:0005634]; transcription regulator complex [GO:0005667]; protein dimerization activity [GO:0046983]; RNA binding [GO:0003723]; RNA polymerase II cis-regulatory region sequence-specific DNA binding [GO:0000978]; cell cycle [GO:0007049]; regulation of transcription by RNA polymerase II [GO:0006357]	cell cycle [GO:0007049]; regulation of transcription by RNA polymerase II [GO:0006357]	nucleus [GO:0005634]; transcription regulator complex [GO:0005667]	protein dimerization activity [GO:0046983]; RNA binding [GO:0003723]; RNA polymerase II cis-regulatory region sequence-specific DNA binding [GO:0000978]	-	K06620	Cell cycle; Cellular senescence;
Ecar_00003489	XP_010912305.1	A0A6I9QRR4	rho GTPase-activating protein 1	LOC105038259	Elaeis guineensis var. tenera (Oil palm)	-	GO:0007165	signal transduction [GO:0007165]	signal transduction [GO:0007165]	-	-	egu:105038259;	-	-
Ecar_00003492	XP_018677918.1	UPI0008A0D605	uncharacterized protein LOC103976520 isoform X1;(wild Malaysian banana) hypothetical protein	LOC103976520;GSMUA_76970.1	Musa acuminata subsp. malaccensis (Wild banana) (Musa malaccensis)	-	-	-	-	-	-	-	-	-
Ecar_00003495	THU45732.1	A0A4S8IEM4	Uncharacterized protein	C4D60_Mb02t21090	Musa balbisiana (Banana)	-	GO:0004177; GO:0008237; GO:0008270	aminopeptidase activity [GO:0004177]; metallopeptidase activity [GO:0008237]; zinc ion binding [GO:0008270]	-	-	aminopeptidase activity [GO:0004177]; metallopeptidase activity [GO:0008237]; zinc ion binding [GO:0008270]	-	K01267	-
Ecar_00003503	XP_009390011.1	M0S9L3	Uridine monophosphate kinase (EC 2.7.4.22) (Uridylate kinase)	103976510	Musa acuminata subsp. malaccensis (Wild banana) (Musa malaccensis)	2.7.4.22	GO:0005524; GO:0005829; GO:0006225; GO:0033862; GO:0044210	cytosol [GO:0005829]; ATP binding [GO:0005524]; UMP kinase activity [GO:0033862]; 'de novo' CTP biosynthetic process [GO:0044210]; UDP biosynthetic process [GO:0006225]	de novo' CTP biosynthetic process [GO:0044210]; UDP biosynthetic process [GO:0006225]	cytosol [GO:0005829]	ATP binding [GO:0005524]; UMP kinase activity [GO:0033862]	mus:103976510;	-	-
Ecar_00003505	XP_009404403.1	UPI000511D226	probable WRKY transcription factor 31;(wild Malaysian banana) hypothetical protein	LOC103987741;GSMUA_161120.1	Musa acuminata subsp. malaccensis (Wild banana) (Musa malaccensis)	-	-	-	-	-	-	-	-	-
Ecar_00003510	RZS19964.1	-	-	-	-	-	-	-	-	-	-	-	K23166	-
Ecar_00003512	XP_009409238.1	UPI000511CB03	pentatricopeptide repeat-containing protein At4g33170;(wild Malaysian banana) hypothetical protein	LOC103991484;GSMUA_42720.1	Musa acuminata subsp. malaccensis (Wild banana) (Musa malaccensis)	-	-	-	-	-	-	-	-	-
Ecar_00003515	XP_009409238.1	UPI000511CB03	pentatricopeptide repeat-containing protein At4g33170;(wild Malaysian banana) hypothetical protein	LOC103991484;GSMUA_42720.1	Musa acuminata subsp. malaccensis (Wild banana) (Musa malaccensis)	-	-	-	-	-	-	-	-	-
Ecar_00003516	THU45006.1	A0A4V4H2N5	WD_REPEATS_REGION domain-containing protein	C4D60_Mb02t13330	Musa balbisiana (Banana)	-	-	-	-	-	-	-	K14552	Ribosome biogenesis in eukaryotes;
Ecar_00003517	XP_009409255.1	M0TGZ1	Tify domain-containing protein	103991499	Musa acuminata subsp. malaccensis (Wild banana) (Musa malaccensis)	-	GO:0005634; GO:0009611; GO:0031347; GO:2000022	nucleus [GO:0005634]; regulation of defense response [GO:0031347]; regulation of jasmonic acid mediated signaling pathway [GO:2000022]; response to wounding [GO:0009611]	regulation of defense response [GO:0031347]; regulation of jasmonic acid mediated signaling pathway [GO:2000022]; response to wounding [GO:0009611]	nucleus [GO:0005634]	-	mus:103991499;	K13464	Plant hormone signal transduction;
Ecar_00003520	XP_019708681.2	A0A6J0PN83	Glutathione transferase (EC 2.5.1.18)	LOC105053237	Elaeis guineensis var. tenera (Oil palm)	2.5.1.18	GO:0009579; GO:0016021; GO:0016655; GO:0016740; GO:0033355; GO:0045174; GO:0048038	integral component of membrane [GO:0016021]; thylakoid [GO:0009579]; glutathione dehydrogenase (ascorbate) activity [GO:0045174]; oxidoreductase activity, acting on NAD(P)H, quinone or similar compound as acceptor [GO:0016655]; quinone binding [GO:0048038]; transferase activity [GO:0016740]; ascorbate glutathione cycle [GO:0033355]	ascorbate glutathione cycle [GO:0033355]	integral component of membrane [GO:0016021]; thylakoid [GO:0009579]	glutathione dehydrogenase (ascorbate) activity [GO:0045174]; oxidoreductase activity, acting on NAD(P)H, quinone or similar compound as acceptor [GO:0016655]; quinone binding [GO:0048038]; transferase activity [GO:0016740]	egu:105053237;	-	-
Ecar_00003523	XP_024971409.1	UPI00076C73E2	AP2/ERF domain-containing protein;ethylene-responsive transcription factor ERF014-like	Ccrd_014890;LOC112510282	Cynara cardunculus var. scolymus (Globe artichoke) (Cynara scolymus)	-	GO:0003677; GO:0003700; GO:0005634	nucleus [GO:0005634]; DNA binding [GO:0003677]; DNA-binding transcription factor activity [GO:0003700]	-	nucleus [GO:0005634]	DNA binding [GO:0003677]; DNA-binding transcription factor activity [GO:0003700]	-	-	-
Ecar_00003524	THU60055.1	A0A4S8JEF6	Uncharacterized protein	C4D60_Mb07t08600	Musa balbisiana (Banana)	-	GO:0005315; GO:0016021; GO:1990547	integral component of membrane [GO:0016021]; inorganic phosphate transmembrane transporter activity [GO:0005315]; mitochondrial phosphate ion transmembrane transport [GO:1990547]	mitochondrial phosphate ion transmembrane transport [GO:1990547]	integral component of membrane [GO:0016021]	inorganic phosphate transmembrane transporter activity [GO:0005315]	-	-	-
Ecar_00003530	PWZ24017.1	A0A3L6EXE1	Zinc finger CCCH domain-containing protein 17	Os02g0677700_3 Zm00014a_030807	Zea mays (Maize)	-	GO:0003677; GO:0006364; GO:0034511; GO:0046872	DNA binding [GO:0003677]; metal ion binding [GO:0046872]; U3 snoRNA binding [GO:0034511]; rRNA processing [GO:0006364]	rRNA processing [GO:0006364]	-	DNA binding [GO:0003677]; metal ion binding [GO:0046872]; U3 snoRNA binding [GO:0034511]	-	-	-
Ecar_00003539	THU60784.1	A0A4S8JHP7	Uncharacterized protein	C4D60_Mb07t16390	Musa balbisiana (Banana)	-	GO:0007049; GO:0051301	cell cycle [GO:0007049]; cell division [GO:0051301]	cell cycle [GO:0007049]; cell division [GO:0051301]	-	-	-	K18810	-
Ecar_00003541	THU52636.1	A0A4V4H4L3	Probable purine permease	C4D60_Mb10t06030	Musa balbisiana (Banana)	-	GO:0015211; GO:0016021	integral component of membrane [GO:0016021]; purine nucleoside transmembrane transporter activity [GO:0015211]	-	integral component of membrane [GO:0016021]	purine nucleoside transmembrane transporter activity [GO:0015211]	-	-	-
Ecar_00003543	THU52641.1	A0A4S8IV33	RING-type domain-containing protein	C4D60_Mb10t06080	Musa balbisiana (Banana)	-	GO:0016021	integral component of membrane [GO:0016021]	-	integral component of membrane [GO:0016021]	-	-	-	-
Ecar_00003544	THU52641.1	A0A4S8IV33	RING-type domain-containing protein	C4D60_Mb10t06080	Musa balbisiana (Banana)	-	GO:0016021	integral component of membrane [GO:0016021]	-	integral component of membrane [GO:0016021]	-	-	K10664	-
Ecar_00003547	THU60793.1	A0A4S8JFR5	BHLH domain-containing protein	C4D60_Mb07t16480	Musa balbisiana (Banana)	-	GO:0046983	protein dimerization activity [GO:0046983]	-	-	protein dimerization activity [GO:0046983]	-	-	-
Ecar_00003550	RWW75724.1	-	-	-	-	-	-	-	-	-	-	-	K09338	-
Ecar_00003551	RRT57535.1	A0A426Z0N7	Uncharacterized protein	B296_00043875 GW17_00000386	Ensete ventricosum (Abyssinian banana) (Musa ensete)	-	GO:0016021	integral component of membrane [GO:0016021]	-	integral component of membrane [GO:0016021]	-	-	-	-
Ecar_00003552	RZC29688.1	A0A445M2C7	Reverse transcriptase domain-containing protein	D0Y65_001322	Glycine soja (Wild soybean)	-	-	-	-	-	-	-	-	-
Ecar_00003555	RWW26608.1	A0A444FVG8	Phospho-2-dehydro-3-deoxyheptonate aldolase (EC 2.5.1.54)	GW17_00008998	Ensete ventricosum (Abyssinian banana) (Musa ensete)	2.5.1.54	GO:0003849; GO:0008652; GO:0009073; GO:0009423; GO:0009507	chloroplast [GO:0009507]; 3-deoxy-7-phosphoheptulonate synthase activity [GO:0003849]; aromatic amino acid family biosynthetic process [GO:0009073]; cellular amino acid biosynthetic process [GO:0008652]; chorismate biosynthetic process [GO:0009423]	aromatic amino acid family biosynthetic process [GO:0009073]; cellular amino acid biosynthetic process [GO:0008652]; chorismate biosynthetic process [GO:0009423]	chloroplast [GO:0009507]	3-deoxy-7-phosphoheptulonate synthase activity [GO:0003849]	-	-	-
Ecar_00003556	XP_009380872.1	UPI000512381B	phospho-2-dehydro-3-deoxyheptonate aldolase 2, chloroplastic-like;(wild Malaysian banana) hypothetical protein	LOC103969141;GSMUA_327130.1	Musa acuminata subsp. malaccensis (Wild banana) (Musa malaccensis)	-	-	-	-	-	-	-	K01626	Metabolic pathways; Biosynthesis of secondary metabolites; Biosynthesis of amino acids; Phenylalanine, tyrosine and tryptophan biosynthesis;
Ecar_00003557	XP_031260631.1	UPI001263DF63	protein EXORDIUM-like	LOC116118809	Pistacia vera (Pistachio)	-	-	-	-	-	-	-	-	-
Ecar_00003561	XP_009380862.1	UPI0005121478	haloacid dehalogenase-like hydrolase domain-containing protein At4g39970	LOC103969131	Musa acuminata subsp. malaccensis (Wild banana) (Musa malaccensis)	-	-	-	-	-	-	-	-	-
Ecar_00003562	XP_022724808.1	A0A6P5X980	zinc finger CCCH domain-containing protein 48-like isoform X2	LOC111281334	Durio zibethinus (Durian)	-	GO:0003677; GO:0046872	DNA binding [GO:0003677]; metal ion binding [GO:0046872]	-	-	DNA binding [GO:0003677]; metal ion binding [GO:0046872]	-	-	-
Ecar_00003568	XP_009403327.1	UPI000511CD38	putative UDP-sugar transporter DDB_G0278631;(wild Malaysian banana) hypothetical protein	LOC103986905;GSMUA_151680.1	Musa acuminata subsp. malaccensis (Wild banana) (Musa malaccensis)	-	-	-	-	-	-	-	K15281	-
Ecar_00003571	RRT53644.1	A0A426YPJ4	NAD(P)-bd_dom domain-containing protein	B296_00024505	Ensete ventricosum (Abyssinian banana) (Musa ensete)	-	GO:0016021	integral component of membrane [GO:0016021]	-	integral component of membrane [GO:0016021]	-	-	-	-
Ecar_00003572	RWW34130.1	A0A444GGY4	Uncharacterized protein	GW17_00001114	Ensete ventricosum (Abyssinian banana) (Musa ensete)	-	-	-	-	-	-	-	-	-
Ecar_00003575	XP_009380784.1	M0RKX6	Protein-serine/threonine phosphatase (EC 3.1.3.16)	103969087	Musa acuminata subsp. malaccensis (Wild banana) (Musa malaccensis)	3.1.3.16	GO:0004722; GO:0006470; GO:0046872; GO:0106306; GO:0106307	metal ion binding [GO:0046872]; protein serine phosphatase activity [GO:0106306]; protein serine/threonine phosphatase activity [GO:0004722]; protein threonine phosphatase activity [GO:0106307]; protein dephosphorylation [GO:0006470]	protein dephosphorylation [GO:0006470]	-	metal ion binding [GO:0046872]; protein serine/threonine phosphatase activity [GO:0004722]; protein serine phosphatase activity [GO:0106306]; protein threonine phosphatase activity [GO:0106307]	mus:103969087;	K17499	-
Ecar_00003576	THU60472.1	A0A4S8JHF5	Uncharacterized protein	C4D60_Mb07t13110	Musa balbisiana (Banana)	-	-	-	-	-	-	-	-	-
Ecar_00003584	THU52706.1	A0A4V4H4N0	Uncharacterized protein	C4D60_Mb10t06740	Musa balbisiana (Banana)	-	GO:0005634; GO:0007064	nucleus [GO:0005634]; mitotic sister chromatid cohesion [GO:0007064]	mitotic sister chromatid cohesion [GO:0007064]	nucleus [GO:0005634]	-	-	-	-
Ecar_00003588	XP_009380799.1	UPI00051264F9	protein RTF2 homolog;(wild Malaysian banana) hypothetical protein	LOC103969095;GSMUA_326780.1	Musa acuminata subsp. malaccensis (Wild banana) (Musa malaccensis)	-	-	-	-	-	-	-	K25186	-
Ecar_00003592	XP_009409789.1	M0THZ4	Golgi SNAP receptor complex member 1	103991963	Musa acuminata subsp. malaccensis (Wild banana) (Musa malaccensis)	-	GO:0000139; GO:0005484; GO:0005797; GO:0005801; GO:0006888; GO:0006906; GO:0015031; GO:0016021; GO:0031201; GO:0048209	cis-Golgi network [GO:0005801]; Golgi medial cisterna [GO:0005797]; Golgi membrane [GO:0000139]; integral component of membrane [GO:0016021]; SNARE complex [GO:0031201]; SNAP receptor activity [GO:0005484]; endoplasmic reticulum to Golgi vesicle-mediated transport [GO:0006888]; protein transport [GO:0015031]; regulation of vesicle targeting, to, from or within Golgi [GO:0048209]; vesicle fusion […	endoplasmic reticulum to Golgi vesicle-mediated transport [GO:0006888]; protein transport [GO:0015031]; regulation of vesicle targeting, to, from or within Golgi [GO:0048209]; vesicle fusion [GO:0006906]	cis-Golgi network [GO:0005801]; Golgi medial cisterna [GO:0005797]; Golgi membrane [GO:0000139]; integral component of membrane [GO:0016021]; SNARE complex [GO:0031201]	SNAP receptor activity [GO:0005484]	mus:103991963;	K08495	SNARE interactions in vesicular transport;
Ecar_00003594	XP_009409789.1	M0THZ4	Golgi SNAP receptor complex member 1	103991963	Musa acuminata subsp. malaccensis (Wild banana) (Musa malaccensis)	-	GO:0000139; GO:0005484; GO:0005797; GO:0005801; GO:0006888; GO:0006906; GO:0015031; GO:0016021; GO:0031201; GO:0048209	cis-Golgi network [GO:0005801]; Golgi medial cisterna [GO:0005797]; Golgi membrane [GO:0000139]; integral component of membrane [GO:0016021]; SNARE complex [GO:0031201]; SNAP receptor activity [GO:0005484]; endoplasmic reticulum to Golgi vesicle-mediated transport [GO:0006888]; protein transport [GO:0015031]; regulation of vesicle targeting, to, from or within Golgi [GO:0048209]; vesicle fusion […	endoplasmic reticulum to Golgi vesicle-mediated transport [GO:0006888]; protein transport [GO:0015031]; regulation of vesicle targeting, to, from or within Golgi [GO:0048209]; vesicle fusion [GO:0006906]	cis-Golgi network [GO:0005801]; Golgi medial cisterna [GO:0005797]; Golgi membrane [GO:0000139]; integral component of membrane [GO:0016021]; SNARE complex [GO:0031201]	SNAP receptor activity [GO:0005484]	mus:103991963;	K08495	SNARE interactions in vesicular transport;
Ecar_00003597	XP_009388186.1	UPI0005123266	transcription termination factor MTERF15, mitochondrial-like	LOC103975001	Musa acuminata subsp. malaccensis (Wild banana) (Musa malaccensis)	-	-	-	-	-	-	-	-	-
Ecar_00003600	XP_009388186.1	UPI0005123266	transcription termination factor MTERF15, mitochondrial-like	LOC103975001	Musa acuminata subsp. malaccensis (Wild banana) (Musa malaccensis)	-	-	-	-	-	-	-	K15032	-
Ecar_00003604	THU52690.1	A0A4S8IV41	Uncharacterized protein	C4D60_Mb10t06580	Musa balbisiana (Banana)	-	GO:0003690; GO:0006353; GO:0006355; GO:0016021	integral component of membrane [GO:0016021]; double-stranded DNA binding [GO:0003690]; DNA-templated transcription, termination [GO:0006353]; regulation of transcription, DNA-templated [GO:0006355]	DNA-templated transcription, termination [GO:0006353]; regulation of transcription, DNA-templated [GO:0006355]	integral component of membrane [GO:0016021]	double-stranded DNA binding [GO:0003690]	-	-	-
Ecar_00003606	RRT53601.1	A0A426YPF5	RING-type domain-containing protein	B296_00012284	Ensete ventricosum (Abyssinian banana) (Musa ensete)	-	-	-	-	-	-	-	-	-
Ecar_00003608	XP_018675024.1	UPI0008A0BF57	transcription termination factor MTERF6, chloroplastic/mitochondrial-like isoform X1	LOC103969101	Musa acuminata subsp. malaccensis (Wild banana) (Musa malaccensis)	-	-	-	-	-	-	-	-	-
Ecar_00003611	XP_018674874.1	UPI0008A0EF01	transcription termination factor MTERF6, chloroplastic/mitochondrial-like	LOC108951478	Musa acuminata subsp. malaccensis (Wild banana) (Musa malaccensis)	-	-	-	-	-	-	-	-	-
Ecar_00003621	THU74058.1	A0A4S8KG34	UBC core domain-containing protein	C4D60_Mb04t29350	Musa balbisiana (Banana)	-	-	-	-	-	-	-	K20217	Ubiquitin mediated proteolysis;
Ecar_00003623	RWV96767.1	A0A444DF71	FLZ-type domain-containing protein	GW17_00040496	Ensete ventricosum (Abyssinian banana) (Musa ensete)	-	-	-	-	-	-	-	-	-
Ecar_00003627	XP_022774945.1	A0A6P6BCY0	Trehalose 6-phosphate phosphatase (EC 3.1.3.12)	LOC111316956	Durio zibethinus (Durian)	3.1.3.12	GO:0004805; GO:0005992	trehalose-phosphatase activity [GO:0004805]; trehalose biosynthetic process [GO:0005992]	trehalose biosynthetic process [GO:0005992]	-	trehalose-phosphatase activity [GO:0004805]	dzi:111316956;	-	-
Ecar_00003629	THU60808.1	A0A4S8JFT5	HMA domain-containing protein	C4D60_Mb07t16640	Musa balbisiana (Banana)	-	GO:0005524; GO:0016021; GO:0019829; GO:0046872	integral component of membrane [GO:0016021]; ATP binding [GO:0005524]; ATPase-coupled cation transmembrane transporter activity [GO:0019829]; metal ion binding [GO:0046872]	-	integral component of membrane [GO:0016021]	ATPase-coupled cation transmembrane transporter activity [GO:0019829]; ATP binding [GO:0005524]; metal ion binding [GO:0046872]	-	K17686	MAPK signaling pathway - plant;
Ecar_00003633	XP_009380763.1	UPI00051218ED	anthocyanidin 3-O-glucosyltransferase 7-like;(wild Malaysian banana) hypothetical protein	LOC103969068;GSMUA_326430.1	Musa acuminata subsp. malaccensis (Wild banana) (Musa malaccensis)	-	-	-	-	-	-	-	K12930	Metabolic pathways; Biosynthesis of secondary metabolites;
Ecar_00003635	GEV31350.1	-	-	-	-	-	-	-	-	-	-	-	K11254	-
Ecar_00003638	THU67568.1	A0A4S8JYZ1	Protein kinase domain-containing protein	C4D60_Mb05t26030	Musa balbisiana (Banana)	-	GO:0004674; GO:0005524	ATP binding [GO:0005524]; protein serine/threonine kinase activity [GO:0004674]	-	-	ATP binding [GO:0005524]; protein serine/threonine kinase activity [GO:0004674]	-	-	-
Ecar_00003639	THU52745.1	A0A4S8IVD5	Uncharacterized protein	C4D60_Mb10t07160	Musa balbisiana (Banana)	-	GO:0016021	integral component of membrane [GO:0016021]	-	integral component of membrane [GO:0016021]	-	-	-	-
Ecar_00003643	RWW33046.1	A0A444GDS1	Uncharacterized protein	GW17_00002245	Ensete ventricosum (Abyssinian banana) (Musa ensete)	-	GO:0000127; GO:0006384	transcription factor TFIIIC complex [GO:0000127]; transcription initiation from RNA polymerase III promoter [GO:0006384]	transcription initiation from RNA polymerase III promoter [GO:0006384]	transcription factor TFIIIC complex [GO:0000127]	-	-	K15202	-
Ecar_00003645	RRT66364.1	A0A426ZR16	GH16 domain-containing protein	B296_00021883	Ensete ventricosum (Abyssinian banana) (Musa ensete)	-	GO:0004553; GO:0005975	hydrolase activity, hydrolyzing O-glycosyl compounds [GO:0004553]; carbohydrate metabolic process [GO:0005975]	carbohydrate metabolic process [GO:0005975]	-	hydrolase activity, hydrolyzing O-glycosyl compounds [GO:0004553]	-	-	-
Ecar_00003649	RRT68172.1	A0A444E9R8	Uncharacterized protein	B296_00022303 GW17_00029516	Ensete ventricosum (Abyssinian banana) (Musa ensete)	-	-	-	-	-	-	-	-	-
Ecar_00003650	RWW07117.1	A0A444E9S1	WRKY domain-containing protein	GW17_00029517	Ensete ventricosum (Abyssinian banana) (Musa ensete)	-	GO:0003700; GO:0005634; GO:0043565	nucleus [GO:0005634]; DNA-binding transcription factor activity [GO:0003700]; sequence-specific DNA binding [GO:0043565]	-	nucleus [GO:0005634]	DNA-binding transcription factor activity [GO:0003700]; sequence-specific DNA binding [GO:0043565]	-	-	-
Ecar_00003651	XP_016726433.1	A0A1U8MLN5	coatomer subunit beta-1-like	LOC107937929	Gossypium hirsutum (Upland cotton) (Gossypium mexicanum)	-	GO:0000139; GO:0005198; GO:0006886; GO:0006888; GO:0006891; GO:0030126	COPI vesicle coat [GO:0030126]; Golgi membrane [GO:0000139]; structural molecule activity [GO:0005198]; endoplasmic reticulum to Golgi vesicle-mediated transport [GO:0006888]; intra-Golgi vesicle-mediated transport [GO:0006891]; intracellular protein transport [GO:0006886]	endoplasmic reticulum to Golgi vesicle-mediated transport [GO:0006888]; intracellular protein transport [GO:0006886]; intra-Golgi vesicle-mediated transport [GO:0006891]	COPI vesicle coat [GO:0030126]; Golgi membrane [GO:0000139]	structural molecule activity [GO:0005198]	ghi:107937929;	-	-
Ecar_00003653	XP_009409746.1	UPI000512486B	protein SMAX1-LIKE 4-like;(wild Malaysian banana) hypothetical protein	LOC103991928;GSMUA_39180.1	Musa acuminata subsp. malaccensis (Wild banana) (Musa malaccensis)	-	-	-	-	-	-	-	-	-
Ecar_00003654	XP_029122146.1	UPI0010FAC371	transcription factor bHLH35 isoform X2	LOC105050852	Elaeis guineensis var. tenera (Oil palm)	-	-	-	-	-	-	-	-	-
Ecar_00003656	XP_009380729.1	UPI0005124B98	uncharacterized protein LOC103969043;(wild Malaysian banana) hypothetical protein	LOC103969043;GSMUA_326120.1	Musa acuminata subsp. malaccensis (Wild banana) (Musa malaccensis)	-	-	-	-	-	-	-	-	-
[truncated: 37,134 more rows]

## Sheet: Supplementary Table 5
SUPPLEMENTARY TABLE 5 Genome annotation for the cardamom genome. The table provides details for genes mapped with the Plant Transcription Factor Database.
[truncated: 14,732 more rows]

[truncated: 4 more sheets: Supplementary Table 6, Supplementary Table 7, Supplementary Table 8 , Supplementary Table 9]
